# Supplementary material for: Remodeling of tRNA modification in Trypanosoma cruzi life forms
Source: PLoS Pathog. 2026 May 26;22(5):e1014249. doi: 10.1371/journal.ppat.1014249 (PMC13210174; doi:10.1371/journal.ppat.1014249)
Supplement: S1 Table — A) List of the enzymes (gene ID) associated with tRNA Modifications in several eukaryotes and prokaryotes. B) BLAST results containing the best hit of the tRNA-modifying enzyme found in the T. cruzi genome, along with the associated tRNA Modifications. The proteins showing E-value ≤ 1e-10 were considered as tRNA modifying enzyme homologs. C) List of tRNA-modifying enzymes in T. cruzi and their orthologs in T. brucei. D) List containing the tRNA-modifying enzymes analyzed in public RIT-seq data [35] linked with T. brucei fitness during the differentiation of procyclic to bloodstream trypomastigote forms. E) Fold change and adjusted p-values for tRNA-modifying enzymes between EPI and MT forms obtained with Ribo-seq data. (XLSX) [file ppat.1014249.s001.xlsx]

## Sheet: 1.A
Access query	Query gene	Query organism	Query gene description
P53914	NAT10	YEAST	RNA cytidine acetyltransferase (EC 2.3.1.-) (18S rRNA cytosine acetyltransferase) (Killer toxin-resistance protein 33) (Ribosomal RNA cytidine acetyltransferase 1)
P33322	CBF5	YEAST	H/ACA ribonucleoprotein complex subunit CBF5 (EC 5.4.99.-) (Centromere-binding factor 5) (Centromere/microtubule-binding protein CBF5) (H/ACA snoRNP protein CBF5) (Small nucleolar RNP protein CBF5) (p64')
Q08960	TYW1	YEAST	S-adenosyl-L-methionine-dependent tRNA 4-demethylwyosine synthase (EC 4.1.3.44) (tRNA wybutosine-synthesizing protein 1)
P53088	CTU1	YEAST	Cytoplasmic tRNA 2-thiolation protein 1 (EC 2.7.7.-) (Cytoplasmic tRNA adenylyltransferase 1) (Needs CLA4 to survive protein 6) (Thiolation of uridine in cytoplasmic tRNA protein 1)
P29295	HRR25	YEAST	Casein kinase I homolog HRR25 (EC 2.7.11.1)
Q9H9T3	ELP3	HUMAN	Elongator complex protein 3 (hELP3) (EC 2.3.1.-) (tRNA uridine(34) acetyltransferase)
Q9HGQ2	TRM4A	SCHPO	Multisite-specific tRNA:(cytosine-C(5))-methyltransferase trm4a (EC 2.1.1.-) (EC 2.1.1.203) (tRNA (cytosine-5-)-methyltransferase trm4a)
P28720	TGT	ZYMMO	Queuine tRNA-ribosyltransferase (EC 2.4.2.29) (Guanine insertion enzyme) (tRNA-guanine transglycosylase)
P38205	NCL1	YEAST	Multisite-specific tRNA:(cytosine-C(5))-methyltransferase (EC 2.1.1.202) (Multisite-specific tRNA:m5C-methyltransferase) (tRNA (cytosine-5-)-methyltransferase NCL1) (tRNA methyltransferase 4)
P53759	DUS1	YEAST	tRNA-dihydrouridine(16/17) synthase [NAD(P)(+)] (EC 1.3.1.88) (mRNA-dihydrouridine synthase DUS1) (EC 1.3.1.-) (tRNA-dihydrouridine synthase 1)
Q9UET6	TRM7	HUMAN	Putative tRNA (cytidine(32)/guanosine(34)-2'-O)-methyltransferase (EC 2.1.1.205) (2'-O-ribose RNA methyltransferase TRM7 homolog) (Protein ftsJ homolog 1)
Q57W17	Q57W17	TRYB2	Deaminase, putative (EC 3.5.4.-)
P15565	TRM1	YEAST	tRNA (guanine(26)-N(2))-dimethyltransferase, mitochondrial (EC 2.1.1.216) (tRNA 2,2-dimethylguanosine-26 methyltransferase) (tRNA(guanine-26,N(2)-N(2)) methyltransferase) (tRNA(m(2,2)G26)dimethyltransferase)
Q381Q7	Q381Q7	TRYB2	Deaminase, putative
Q8IZ69	TRM2A	HUMAN	tRNA (uracil-5-)-methyltransferase homolog A (EC 2.1.1.35) (mRNA (uracil-5-)-methyltransferase TRMT2A) (EC 2.1.1.-)
Q5VV42	CDKAL	HUMAN	Threonylcarbamoyladenosine tRNA methylthiotransferase (EC 2.8.4.5) (CDK5 regulatory subunit-associated protein 1-like 1) (tRNA-t(6)A37 methylthiotransferase)
P31115	PUS3	YEAST	tRNA pseudouridine(38/39) synthase (EC 5.4.99.45) (Depressed growth-rate protein DEG1) (tRNA pseudouridine synthase 3) (tRNA pseudouridylate synthase 3) (tRNA-uridine isomerase 3)
Q96FX7	TRM61	HUMAN	tRNA (adenine(58)-N(1))-methyltransferase catalytic subunit TRMT61A (EC 2.1.1.220) (mRNA methyladenosine-N(1)-methyltransferase catalytic subunit TRMT61A) (EC 2.1.1.-) (tRNA(m1A58)-methyltransferase subunit TRMT61A) (tRNA(m1A58)MTase subunit TRMT61A)
Q9V106	TRCM	PYRAB	tRNA (cytosine(49)-C(5))-methyltransferase (EC 2.1.1.-)
Q12009	TRMB	YEAST	tRNA (guanine-N(7)-)-methyltransferase (EC 2.1.1.33) (Transfer RNA methyltransferase 8) (tRNA (guanine(46)-N(7))-methyltransferase) (tRNA(m7G46)-methyltransferase)
O13935	TRM4B	SCHPO	Multisite-specific tRNA:(cytosine-C(5))-methyltransferase trm4b (EC 2.1.1.-) (tRNA (cytosine-5-)-methyltransferase trm4b)
Q9H3H1	MOD5	HUMAN	tRNA dimethylallyltransferase (EC 2.5.1.75) (Isopentenyl-diphosphate:tRNA isopentenyltransferase) (IPP transferase) (IPPT) (hGRO1) (tRNA isopentenyltransferase 1) (IPTase)
Q06063	DUS4	YEAST	tRNA-dihydrouridine(20a/20b) synthase [NAD(P)+] (EC 1.3.1.90) (mRNA-dihydrouridine synthase DUS4) (EC 1.3.1.-) (tRNA-dihydrouridine synthase 4)
O58523	TYW2	PYRHO	tRNA(Phe) (4-demethylwyosine(37)-C(7)) aminocarboxypropyltransferase (EC 2.5.1.114) (PhTYW2) (tRNA wyosine derivatives biosynthesis protein Taw2)
Q46927	TCDA	ECOLI	tRNA threonylcarbamoyladenosine dehydratase (EC 6.1.-.-) (t(6)A37 dehydratase)
P32579	SUA5	YEAST	Threonylcarbamoyl-AMP synthase (TC-AMP synthase) (EC 2.7.7.87) (L-threonylcarbamoyladenylate synthase) (Suppressor of upstream AUG protein 5) (t(6)A37 threonylcarbamoyladenosine biosynthesis protein SUA5) (tRNA threonylcarbamoyladenosine biosynthesis protein SUA5)
P49957	TRM9	YEAST	tRNA (carboxymethyluridine(34)-5-O)-methyltransferase (EC 2.1.1.229) (tRNA (uracil-5-)-methyltransferase TRM9) (tRNA [Um34] methyltransferase) (tRNA methylase 9)
Q32P41	TRM5	HUMAN	tRNA (guanine(37)-N1)-methyltransferase (EC 2.1.1.228) (M1G-methyltransferase) (tRNA [GM37] methyltransferase) (tRNA methyltransferase 5 homolog)
Q07527	TRM3	YEAST	tRNA (guanosine(18)-2'-O)-methyltransferase (EC 2.1.1.34) (tRNA [Gm18] ribose methylase) (tRNA methyltransferase 3)
P53323	BUD32	YEAST	EKC/KEOPS complex subunit BUD32 (EC 3.6.-.-) (Atypical serine/threonine protein kinase BUD32) (EC 2.7.11.1) (Bud site selection protein 32) (Low-dye-binding protein 14) (piD261)
Q9NX74	DUS2L	HUMAN	tRNA-dihydrouridine(20) synthase [NAD(P)+]-like (EC 1.3.1.91) (Dihydrouridine synthase 2) (Up-regulated in lung cancer protein 8) (URLC8) (tRNA-dihydrouridine synthase 2-like) (hDUS2)
Q12463	TRM11	YEAST	tRNA (guanine(10)-N2)-methyltransferase (EC 2.1.1.214) (tRNA [Gm10] methyltransferase) (tRNA guanosine-2'-O-methyltransferase TRM11) (tRNA methylase 11)
Q9UJA5	TRM6	HUMAN	tRNA (adenine(58)-N(1))-methyltransferase non-catalytic subunit TRM6 (mRNA methyladenosine-N(1)-methyltransferase non-catalytic subunit TRM6) (tRNA(m1A58)-methyltransferase subunit TRM6) (tRNA(m1A58)MTase subunit TRM6)
Q8N5C7	DTWD1	HUMAN	tRNA-uridine aminocarboxypropyltransferase 1 (EC 2.5.1.25) (DTW domain-containing protein 1)
Q8U1R6	PUS10	PYRFU	tRNA pseudouridine synthase Pus10 (EC 5.4.99.25) (tRNA pseudouridine 54/55 synthase) (Psi54/55 synthase)
Q97T38	MNMA	STRPN	tRNA-specific 2-thiouridylase MnmA (EC 2.8.1.13)
Q08282	TYW4	YEAST	tRNA wybutosine-synthesizing protein 4 (tRNA yW-synthesizing protein 4) (EC 2.1.1.290) (EC 2.3.1.231) (tRNA(Phe) (7-(3-amino-3-(methoxycarbonyl)propyl)wyosine(37)-N)-methoxycarbonyltransferase) (tRNA(Phe) (7-(3-amino-3-carboxypropyl)wyosine(37)-O)-methyltransferase)
Q8TBZ6	TM10A	HUMAN	tRNA methyltransferase 10 homolog A (EC 2.1.1.221) (RNA (guanine-9-)-methyltransferase domain-containing protein 2) (tRNA (guanine(9)-N(1))-methyltransferase TRMT10A)
Q08641	AB140	YEAST	tRNA(Thr) (cytosine(32)-N(3))-methyltransferase (EC 2.1.1.268) (Actin-binding protein of 140 kDa) (tRNA methyltransferase of 140 kDa)
Q12211	PUS1	YEAST	tRNA pseudouridine synthase 1 (EC 5.4.99.-) (tRNA pseudouridylate synthase 1) (tRNA-uridine isomerase 1)
Q12383	TRM13	YEAST	tRNA:m(4)X modification enzyme TRM13 (EC 2.1.1.225) (tRNA methylase 13)
P53294	PUS6	YEAST	tRNA pseudouridine(31) synthase (EC 5.4.99.42) (Pseudouridine synthase 6) (Pseudouridylate synthase 6) (Uracil hydrolyase) (tRNA pseudouridine 31 synthase) (PSI31 synthase)
P53177	TYW3	YEAST	tRNA wybutosine-synthesizing protein 3 (tRNA-yW-synthesizing protein 3) (EC 2.1.1.282) (tRNA(Phe) 7-((3-amino-3-carboxypropyl)-4-demethylwyosine(37)-N(4))-methyltransferase)
Q96BT7	ALKB8	HUMAN	Alkylated DNA repair protein alkB homolog 8 (Probable alpha-ketoglutarate-dependent dioxygenase ABH8) (S-adenosyl-L-methionine-dependent tRNA methyltransferase ABH8) (tRNA (carboxymethyluridine(34)-5-O)-methyltransferase ABH8) (EC 2.1.1.229)
Q9BU70	TRMO	HUMAN	tRNA (adenine(37)-N6)-methyltransferase (EC 2.1.1.-) (tRNA methyltransferase O)
P38238	TRM7	YEAST	tRNA (cytidine(32)/guanosine(34)-2'-O)-methyltransferase (EC 2.1.1.205) (2'-O-ribose RNA methyltransferase TRM7) (tRNA methylase 7)
Q9H974	QTRT2	HUMAN	Queuine tRNA-ribosyltransferase accessory subunit 2 (Queuine tRNA-ribosyltransferase domain-containing protein 1)
P0AA41	TRUC	ECOLI	tRNA pseudouridine synthase C (EC 5.4.99.26) (tRNA pseudouridine(65) synthase) (tRNA pseudouridylate synthase C) (tRNA-uridine isomerase C)
Q12362	RIB2	YEAST	Bifunctional protein RIB2 [Includes: tRNA pseudouridine(32) synthase, cytoplasmic (EC 5.4.99.28) (tRNA pseudouridine synthase 8) (tRNA pseudouridylate synthase 8) (tRNA-uridine isomerase 8); Diaminohydroxyphosphoribosylaminopyrimidine deaminase (DRAP deaminase) (EC 3.5.4.26) (Riboflavin-specific deaminase)]
Q9WYA4	MNME	THEMA	tRNA modification GTPase MnmE (EC 3.6.5.-)
Q87K36	Q87K36	VIBPA	Putative ribosomal large chain pseudouridine synthase A
Q8YN91	MNME	NOSS1	tRNA modification GTPase MnmE (EC 3.6.-.-)
Q08686	THTR	YEAST	Thiosulfate sulfurtransferase TUM1 (EC 2.8.1.1) (Thiouridine modification protein 1)
P42935	ELP2	YEAST	Elongator complex protein 2 (Gamma-toxin target 2)
P31386	ATS1	YEAST	Protein KTI13 (Alpha-tubulin suppressor 1) (Kluyveromyces lactis toxin-insensitive protein 13)
Q57261	TRUD	ECOLI	tRNA pseudouridine synthase D (EC 5.4.99.27) (tRNA pseudouridine(13) synthase) (tRNA pseudouridylate synthase D) (tRNA-uridine isomerase D)
P27305	GLUQ	ECOLI	Glutamyl-Q tRNA(Asp) synthetase (Glu-Q-RSs) (EC 6.1.1.-)
P57081	WDR4	HUMAN	tRNA (guanine-N(7)-)-methyltransferase non-catalytic subunit WDR4 (Protein Wuho homolog) (hWH) (WD repeat-containing protein 4)
Q9BUB4	ADAT1	HUMAN	tRNA-specific adenosine deaminase 1 (hADAT1) (EC 3.5.4.34) (tRNA-specific adenosine-37 deaminase)
Q96GJ1	TRM2B	HUMAN	tRNA (uracil-5-)-methyltransferase homolog B (EC 2.1.1.35) (TRM2 homolog B) (rRNA (uracil-5-)-methyltransferase TRMT2B) (EC 2.1.1.-)
Q9Y606	PUS1	HUMAN	Pseudouridylate synthase 1 homolog (EC 5.4.99.-) (tRNA pseudouridine synthase 1) (EC 5.4.99.12) (tRNA pseudouridine(38-40) synthase) (tRNA pseudouridylate synthase I) (tRNA-uridine isomerase I)
P07649	TRUA	ECOLI	tRNA pseudouridine synthase A (EC 5.4.99.12) (tRNA pseudouridine(38-40) synthase) (tRNA pseudouridylate synthase I) (PSU-I) (tRNA-uridine isomerase I)
P32559	MSS1	YEAST	tRNA modification GTPase MSS1, mitochondrial
A2RUC4	TYW5	HUMAN	tRNA wybutosine-synthesizing protein 5 (hTYW5) (tRNA yW-synthesizing protein 5) (EC 1.14.11.42) (tRNA(Phe) (7-(3-amino-3-carboxypropyl)wyosine(37)-C(2))-hydroxylase)
Q47319	TAPT	ECOLI	tRNA-uridine aminocarboxypropyltransferase (EC 2.5.1.25) (SAM-dependent 3-amino-3-carboxypropyl transferase) (tRNA U47 acp transferase A) (tRNA aminocarboxypropyltransferase)
Q8KAS1	MNME	CHLTE	tRNA modification GTPase MnmE (EC 3.6.-.-)
P36566	CMOM	ECOLI	tRNA 5-carboxymethoxyuridine methyltransferase (EC 2.1.1.-) (cmo5U methyltransferase)
Q03774	TRM82	YEAST	tRNA (guanine-N(7)-)-methyltransferase non-catalytic subunit TRM82 (Transfer RNA methyltransferase 82)
P31825	TRMN6	ECOLI	tRNA1(Val) (adenine(37)-N6)-methyltransferase (EC 2.1.1.223) (tRNA m6A37 methyltransferase)
Q3E840	DPH3	YEAST	Diphthamide biosynthesis protein 3 (Kluyveromyces lactis toxin-insensitive protein 11)
Q9NXH9	TRM1	HUMAN	tRNA (guanine(26)-N(2))-dimethyltransferase (EC 2.1.1.216) (tRNA 2,2-dimethylguanosine-26 methyltransferase) (tRNA(guanine-26,N(2)-N(2)) methyltransferase) (tRNA(m(2,2)G26)dimethyltransferase)
Q9V1J7	TRMI	PYRAB	tRNA (adenine(57)-N(1)/adenine(58)-N(1))-methyltransferase TrmI (EC 2.1.1.219) (tRNA(m1A57/58)-methyltransferase)
P53215	THG1	YEAST	tRNA(His) guanylyltransferase (EC 2.7.7.79) (tRNA-histidine guanylyltransferase)
P33753	TRM2	YEAST	tRNA (uracil(54)-C(5))-methyltransferase (EC 2.1.1.35) (Transfer RNA methyltransferase 2) (tRNA(m5U54)-methyltransferase)
P05852	TSAD	ECOLI	tRNA N6-adenosine threonylcarbamoyltransferase (EC 2.3.1.234) (N6-L-threonylcarbamoyladenine synthase) (t(6)A synthase) (t(6)A37 threonylcarbamoyladenosine biosynthesis protein TsaD) (tRNA threonylcarbamoyladenosine biosynthesis protein TsaD)
P34253	KTI12	YEAST	Protein KTI12 (Gamma-toxin target protein 4) (Killer toxin insensitivity protein 12)
P16384	MIAA	ECOLI	tRNA dimethylallyltransferase (EC 2.5.1.75) (Dimethylallyl diphosphate:tRNA dimethylallyltransferase) (DMAPP:tRNA dimethylallyltransferase) (DMATase) (Isopentenyl-diphosphate:tRNA isopentenyltransferase) (IPP transferase) (IPPT) (IPTase)
Q04868	ELP6	YEAST	Elongator complex protein 6 (Gamma-toxin target 6) (HAT-associated protein 3)
P38793	TRM5	YEAST	tRNA (guanine(37)-N1)-methyltransferase (EC 2.1.1.228) (M1G-methyltransferase) (tRNA [GM37] methyltransferase) (tRNA methyltransferase 5)
O34522	TRMB	BACSU	tRNA (guanine-N(7)-)-methyltransferase (EC 2.1.1.33) (BsTrmB) (tRNA (guanine(46)-N(7))-methyltransferase) (tRNA(m7G46)-methyltransferase)
P24188	TRHO	ECOLI	tRNA uridine(34) hydroxylase (EC 1.14.-.-) (ORF39.9) (tRNA hydroxylation protein O)
Q9BXV9	GON7	HUMAN	EKC/KEOPS complex subunit GON7
Q9V1F9	TYW1	PYRAB	S-adenosyl-L-methionine-dependent tRNA 4-demethylwyosine synthase (EC 4.1.3.44) (tRNA wyosine derivatives biosynthesis protein Taw1)
P0A8I5	TRMB	ECOLI	tRNA (guanine-N(7)-)-methyltransferase (EC 2.1.1.33) (tRNA (guanine(46)-N(7))-methyltransferase) (tRNA(m7G46)-methyltransferase)
Q6P1Q9	MET2B	HUMAN	tRNA N(3)-methylcytidine methyltransferase METTL2B (EC 2.1.1.-) (Methyltransferase-like protein 2B)
Q9UBP6	TRMB	HUMAN	tRNA (guanine-N(7)-)-methyltransferase (EC 2.1.1.33) (Methyltransferase-like protein 1) (mRNA (guanine-N(7)-)-methyltransferase) (EC 2.1.1.-) (miRNA (guanine-N(7)-)-methyltransferase) (EC 2.1.1.-) (tRNA (guanine(46)-N(7))-methyltransferase) (tRNA(m7G46)-methyltransferase)
Q7LWY0	TRUB	PYRFU	Probable tRNA pseudouridine synthase B (EC 5.4.99.25) (tRNA pseudouridine(55) synthase) (Psi55 synthase) (tRNA pseudouridylate synthase) (tRNA-uridine isomerase)
Q12093	MTU1	YEAST	Mitochondrial tRNA-specific 2-thiouridylase 1 (EC 2.8.1.14) (Mitochondrial translation optimization protein 2) (Synthetic lethal with MSS4 3)
P76562	TMCA	ECOLI	tRNA(Met) cytidine acetyltransferase TmcA (EC 2.3.1.193) (Lysine 2-hydroxyisobutyryltransferase) (EC 2.3.1.-)
Q08015	MIAE	SALTY	tRNA 2-(methylsulfanyl)-N(6)-isopentenyladenosine(37) hydroxylase (EC 1.14.99.69) (2-methylthio-N6-isopentenyladenosine(37)-tRNA monooxygenase) (tRNA-(ms[2]io[6]A37)-hydroxylase)
Q8KA85	MNMG	CHLTE	tRNA uridine 5-carboxymethylaminomethyl modification enzyme MnmG (Glucose-inhibited division protein A)
P0AB18	TUSE	ECOLI	Sulfurtransferase TusE (EC 2.8.1.-) (tRNA 2-thiouridine synthesizing protein E)
O66962	MNMG	AQUAE	tRNA uridine 5-carboxymethylaminomethyl modification enzyme MnmG (Glucose-inhibited division protein A)
P46959	TRM61	YEAST	tRNA (adenine(58)-N(1))-methyltransferase catalytic subunit TRM61 (EC 2.1.1.220) (General control non-derepressible protein 14) (Protein GCD14) (tRNA(m1A58)-methyltransferase subunit TRM61) (tRNA(m1A58)MTase subunit TRM61)
Q72IH5	TRMN	THET2	tRNA (guanine(6)-N2)-methyltransferase (EC 2.1.1.256) (tRNA:m2G6 methyltransferase)
Q5SM16	TRMH	THET8	tRNA (guanosine(18)-2'-O)-methyltransferase (EC 2.1.1.34) (tRNA [Gm18] methyltransferase)
Q8GBB2	TRMI	THET2	tRNA (adenine(58)-N(1))-methyltransferase TrmI (EC 2.1.1.220) (tRNA(m1A58)-methyltransferase) (tRNA(m1A58)MTase)
P76291	CMOB	ECOLI	tRNA U34 carboxymethyltransferase (EC 2.5.1.-)
P43985	CMOA	HAEIN	Carboxy-S-adenosyl-L-methionine synthase (Cx-SAM synthase) (EC 2.1.3.-)
P53065	TAD1	YEAST	tRNA-specific adenosine deaminase 1 (EC 3.5.4.34) (tRNA-specific adenosine-37 deaminase)
O05515	TSAE	BACSU	tRNA threonylcarbamoyladenosine biosynthesis protein TsaE (t(6)A37 threonylcarbamoyladenosine biosynthesis protein TsaE)
O32034	TRHP1	BACSU	tRNA hydroxylation protein P1 (EC 3.4.-.-)
P77182	MNMC	ECOLI	tRNA 5-methylaminomethyl-2-thiouridine biosynthesis bifunctional protein MnmC (tRNA mnm(5)s(2)U biosynthesis bifunctional protein) [Includes: tRNA (mnm(5)s(2)U34)-methyltransferase (EC 2.1.1.61); FAD-dependent cmnm(5)s(2)U34 oxidoreductase (EC 1.5.-.-)]
Q9UY84	TMG10	PYRAB	tRNA (guanine(10)-N2)-dimethyltransferase (EC 2.1.1.213) ((Pab)Trm-G10) (tRNA:G10 dimethyltransferase)
Q74GL9	Q74GL9	GEOSL	DNA (cytosine-5-)-methyltransferase (EC 2.1.1.37)
Q5SID2	TRMFO	THET8	Methylenetetrahydrofolate--tRNA-(uracil-5-)-methyltransferase TrmFO (EC 2.1.1.74) (Folate-dependent tRNA (uracil-5-)-methyltransferase) (Folate-dependent tRNA(M-5-U54)-methyltransferase)
Q5L3T3	TILS	GEOKA	tRNA(Ile)-lysidine synthase (EC 6.3.4.19) (tRNA(Ile)-2-lysyl-cytidine synthase) (tRNA(Ile)-lysidine synthetase)
P45531	TUSC	ECOLI	Protein TusC (tRNA 2-thiouridine synthesizing protein C)
P39815	TRMFO	BACSU	Methylenetetrahydrofolate--tRNA-(uracil-5-)-methyltransferase TrmFO (EC 2.1.1.74) (Folate-dependent tRNA (uracil-5-)-methyltransferase) (Folate-dependent tRNA(M-5-U54)-methyltransferase)
O58843	ATGT	PYRHO	tRNA-guanine(15) transglycosylase (EC 2.4.2.48) (7-cyano-7-deazaguanine tRNA-ribosyltransferase) (Archaeal tRNA-guanine transglycosylase)
Q9BVS5	TR61B	HUMAN	tRNA (adenine(58)-N(1))-methyltransferase, mitochondrial (EC 2.1.1.220) (mRNA methyladenosine-N(1)-methyltransferase) (EC 2.1.1.-)
Q54JH6	CMT1	DICDI	DNA (cytosine-5)-methyltransferase (EC 2.1.1.37)
Q02908	ELP3	YEAST	Elongator complex protein 3 (EC 2.3.1.-) (Gamma-toxin target 3) (tRNA uridine(34) acetyltransferase)
Q8TWU6	CDAT8	METKA	tRNA(cytosine(8)) deaminase (EC 3.5.4.35) (Cytidine deaminase acting on tRNA base C8) (CDAT8)
O95900	TRUB2	HUMAN	Pseudouridylate synthase TRUB2, mitochondrial (EC 5.4.99.-) (TruB pseudouridine synthase homolog 2) (tRNA pseudouridine 55 synthase TRUB2) (Psi55 synthase TRUB2) (EC 5.4.99.25)
Q4JB16	TRMJ	SULAC	tRNA (cytidine-2'-O-)-methyltransferase TrmJ (EC 2.1.1.-) (tRNA (cytidine(32)-2'-O)-methyltransferase) (tRNA Cm32 methyltransferase)
Q9C4M3	ATGT	HALVD	tRNA-guanine(15) transglycosylase (EC 2.4.2.48) (7-cyano-7-deazaguanine tRNA-ribosyltransferase) (Archaeal tRNA-guanine transglycosylase)
O67789	O67789	AQUAE	MnmC-like methyltransferase domain-containing protein
P53738	TR112	YEAST	Multifunctional methyltransferase subunit TRM112 (eRF1 methyltransferase subunit TRM112) (eRF1 MTase subunit TRM112) (tRNA methyltransferase 112)
Q12069	PUS9	YEAST	tRNA pseudouridine(32) synthase, mitochondrial (EC 5.4.99.28) (tRNA pseudouridine synthase 9) (tRNA pseudouridylate synthase 9) (tRNA-uridine isomerase 9)
O59493	TRM1	PYRHO	tRNA (guanine(26)-N(2))-dimethyltransferase (EC 2.1.1.216) (tRNA 2,2-dimethylguanosine-26 methyltransferase) (tRNA(guanine-26,N(2)-N(2)) methyltransferase) (tRNA(m(2,2)G26)dimethyltransferase)
Q02884	ELP4	YEAST	Elongator complex protein 4 (Gamma-toxin target 7) (HAT-associated protein 1)
P48567	PUS4	YEAST	tRNA pseudouridine synthase 4 (EC 5.4.99.25) (tRNA pseudouridine(55) synthase) (Psi55 synthase) (tRNA pseudouridylate synthase 4) (tRNA-uridine isomerase 4)
Q7Z6V5	ADAT2	HUMAN	tRNA-specific adenosine deaminase 2 (EC 3.5.4.33) (Deaminase domain-containing protein 1) (tRNA-specific adenosine-34 deaminase subunit ADAT2)
P60340	TRUB	ECOLI	tRNA pseudouridine synthase B (EC 5.4.99.25) (Protein P35) (tRNA pseudouridine(55) synthase) (Psi55 synthase) (tRNA pseudouridylate synthase) (tRNA-uridine isomerase)
Q9V2G1	TAW22	PYRAB	tRNA (guanine(37)-N1)/4-demethylwyosine(37)-methyltransferase Taw22 (EC 2.1.1.-) (EC 2.1.1.228) (M1G-methyltransferase) (tRNA [GM37] methyltransferase) (tRNA(Phe):m1G/imG2 methyltransferase)
P0A6U3	MNMG	ECOLI	tRNA uridine 5-carboxymethylaminomethyl modification enzyme MnmG (Glucose-inhibited division protein A)
P32695	DUSA	ECOLI	tRNA-dihydrouridine(20/20a) synthase (EC 1.3.1.-) (EC 1.3.1.91) (U20-specific dihydrouridine synthase) (U20-specific Dus) (tRNA-dihydrouridine synthase A)
Q03705	CG121	YEAST	EKC/KEOPS complex subunit CGI121 (CGI-121 homolog)
Q46920	QUEF	ECOLI	NADPH-dependent 7-cyano-7-deazaguanine reductase (EC 1.7.1.13) (7-cyano-7-carbaguanine reductase) (NADPH-dependent nitrile oxidoreductase) (PreQ(0) reductase)
Q12400	TRM10	YEAST	tRNA (guanine(9)-N1)-methyltransferase (EC 2.1.1.221) (tRNA methyltransferase 10) (tRNA(m1G9)-methyltransferase) (tRNA(m1G9)MTase)
P25522	MNME	ECOLI	tRNA modification GTPase MnmE (EC 3.6.-.-)
O28025	TIAS	ARCFU	tRNA(Ile2) 2-agmatinylcytidine synthetase TiaS (tRNA(Ile2)-agm2C synthetase) (EC 6.3.4.22) (tRNA(Ile2) agmatidine synthetase)
O95163	ELP1	HUMAN	Elongator complex protein 1 (ELP1) (IkappaB kinase complex-associated protein) (IKK complex-associated protein) (p150)
P0A7F9	QUEA	ECOLI	S-adenosylmethionine:tRNA ribosyltransferase-isomerase (EC 2.4.99.17) (Queuosine biosynthesis protein QueA)
Q59034	TRMY	METJA	tRNA (pseudouridine(54)-N(1))-methyltransferase (EC 2.1.1.257)
Q8NBA8	DTWD2	HUMAN	tRNA-uridine aminocarboxypropyltransferase 2 (EC 2.5.1.25) (DTW domain-containing protein 2)
Q9URQ3	TAD3	YEAST	tRNA-specific adenosine deaminase subunit TAD3 (tRNA-specific adenosine-34 deaminase subunit TAD3)
P0AF67	TSAE	ECOLI	tRNA threonylcarbamoyladenosine biosynthesis protein TsaE (t(6)A37 threonylcarbamoyladenosine biosynthesis protein TsaE)
P54462	MTAB	BACSU	Threonylcarbamoyladenosine tRNA methylthiotransferase MtaB (EC 2.8.4.5) (tRNA-t(6)A37 methylthiotransferase)
P0A890	TUSA	ECOLI	Sulfur carrier protein TusA (Sulfur mediator TusA) (Sulfur transfer protein TusA) (tRNA 2-thiouridine synthesizing protein A)
P07884	MOD5	YEAST	tRNA dimethylallyltransferase (DMATase) (EC 2.5.1.75) (Isopentenyl-diphosphate: tRNA isopentenyltransferase) (IPP transferase) (IPPT) (tRNA isopentenyltransferase) (IPTase)
P23003	TRMA	ECOLI	tRNA/tmRNA (uracil-C(5))-methyltransferase (EC 2.1.1.-) (EC 2.1.1.35) (tRNA (uracil(54)-C(5))-methyltransferase) (tRNA(m5U54)-methyltransferase) (RUMT) (tmRNA (uracil(341)-C(5))-methyltransferase)
O14717	TRDMT	HUMAN	tRNA (cytosine(38)-C(5))-methyltransferase (EC 2.1.1.204) (DNA (cytosine-5)-methyltransferase-like protein 2) (Dnmt2) (DNA methyltransferase homolog HsaIIP) (DNA MTase homolog HsaIIP) (M.HsaIIP) (PuMet)
Q9KV41	Q9KV41	VIBCH	N-acetyltransferase domain-containing protein
P33667	SELU	ECOLI	tRNA 2-selenouridine synthase (EC 2.9.1.3) (Selenophosphate-dependent tRNA 2-selenouridine synthase)
Q8WWH5	TRUB1	HUMAN	Pseudouridylate synthase TRUB1 (EC 5.4.99.-) (TruB pseudouridine synthase homolog 1) (tRNA pseudouridine 55 synthase TRUB1) (Psi55 synthase TRUB1) (EC 5.4.99.25)
P0AE01	TRMJ	ECOLI	tRNA (cytidine/uridine-2'-O-)-methyltransferase TrmJ (EC 2.1.1.200) (TrMet(Xm32)) (tRNA (cytidine(32)/uridine(32)-2'-O)-methyltransferase) (tRNA Cm32/Um32 methyltransferase)
P23796	RIT1	YEAST	tRNA A64-2'-O-ribosylphosphate transferase (EC 2.4.2.-) (Initiator tRNA phosphoribosyl-transferase)
O31678	QUEF	BACSU	NADPH-dependent 7-cyano-7-deazaguanine reductase (EC 1.7.1.13) (7-cyano-7-carbaguanine reductase) (NADPH-dependent nitrile oxidoreductase) (PreQ(0) reductase)
Q7L0Y3	TM10C	HUMAN	tRNA methyltransferase 10 homolog C (HBV pre-S2 trans-regulated protein 2) (Mitochondrial ribonuclease P protein 1) (Mitochondrial RNase P protein 1) (RNA (guanine-9-)-methyltransferase domain-containing protein 1) (Renal carcinoma antigen NY-REN-49) (mRNA methyladenosine-N(1)-methyltransferase) (EC 2.1.1.-) (tRNA (adenine(9)-N(1))-methyltransferase) (EC 2.1.1.218) (tRNA (guanine(9)-N(1))-methylt…
O34614	YTQB	BACSU	Putative rRNA methylase YtqB (EC 2.1.1.-)
Q72LF3	TTUA	THET2	tRNA-5-methyluridine(54) 2-sulfurtransferase (EC 2.8.1.15) (2-thiouridine synthetase TtuA) (tRNA two-thiouridine-synthesizing protein A)
P41814	TRM6	YEAST	tRNA (adenine(58)-N(1))-methyltransferase non-catalytic subunit TRM6 (General control non-derepressible protein 10) (Protein GCD10) (tRNA(m1A58)-methyltransferase subunit TRM6) (tRNA(m1A58)MTase subunit TRM6)
Q04235	TYW2	YEAST	tRNA wybutosine-synthesizing protein 2 (tRNA-yW-synthesizing protein 2) (EC 2.5.1.114) (tRNA(Phe) (4-demethylwyosine(37)-C(7)) aminocarboxypropyltransferase)
Q9V0Q0	TRM5B	PYRAB	tRNA (guanine(37)-N1)-methyltransferase Trm5b (EC 2.1.1.228) (M1G-methyltransferase) (tRNA [GM37] methyltransferase)
P33371	DUSC	ECOLI	tRNA-dihydrouridine(16) synthase (EC 1.3.1.-) (U16-specific dihydrouridine synthase) (U16-specific Dus) (tRNA-dihydrouridine synthase C)
Q02648	TRM44	YEAST	tRNA (uracil-O(2)-)-methyltransferase (EC 2.1.1.211) (tRNA(Ser) (uridine(44)-2'-O)-methyltransferase) (tRNA Um(44) 2'-O-methyltransferase)
Q91WE6	CDKAL	MOUSE	Threonylcarbamoyladenosine tRNA methylthiotransferase (EC 2.8.4.5) (CDK5 regulatory subunit-associated protein 1-like 1) (tRNA-t(6)A37 methylthiotransferase)
Q3E833	PCC1	YEAST	EKC/KEOPS complex subunit PCC1 (Polarized growth chromatin-associated controller 1)
Q96EY9	ADAT3	HUMAN	Probable inactive tRNA-specific adenosine deaminase-like protein 3 (tRNA-specific adenosine-34 deaminase subunit ADAT3)
P53720	DUS2	YEAST	tRNA-dihydrouridine(20) synthase [NAD(P)+] (EC 1.3.1.91) (mRNA-dihydrouridine synthase DUS2) (EC 1.3.1.-) (tRNA-dihydrouridine synthase 2)
P76403	TRHP	ECOLI	tRNA hydroxylation protein P (EC 3.4.-.-)
Q58293	TRM5B	METJA	tRNA (guanine(37)-N1)-methyltransferase Trm5b (EC 2.1.1.228) (M1G-methyltransferase) (tRNA [GM37] methyltransferase)
Q6PF06	TM10B	HUMAN	tRNA methyltransferase 10 homolog B (EC 2.1.1.221) (RNA (guanine-9-)-methyltransferase domain-containing protein 3) (tRNA (guanine(9)-N(1))-methyltransferase TRMT10B)
P47058	TAD2	YEAST	tRNA-specific adenosine deaminase subunit TAD2 (EC 3.5.4.33) (tRNA-specific adenosine-34 deaminase subunit TAD2)
P76290	CMOA	ECOLI	Carboxy-S-adenosyl-L-methionine synthase (Cx-SAM synthase) (EC 2.1.3.-)
Q9UI30	TR112	HUMAN	Multifunctional methyltransferase subunit TRM112-like protein (tRNA methyltransferase 112 homolog)
P68398	TADA	ECOLI	tRNA-specific adenosine deaminase (EC 3.5.4.33)
P43122	QRI7	YEAST	tRNA N6-adenosine threonylcarbamoyltransferase, mitochondrial (EC 2.3.1.234) (N6-L-threonylcarbamoyladenine synthase) (t(6)A synthase) (t(6)A37 threonylcarbamoyladenosine biosynthesis protein QRI7) (tRNA threonylcarbamoyladenosine biosynthesis protein QRI7)
P54471	TRMK	BACSU	tRNA (adenine(22)-N(1))-methyltransferase (EC 2.1.1.217) (TrMet(m1A22)) (tRNA(m1A22)-methyltransferase) (tRNA(m1A22)MTase)
O32036	TRMR	BACSU	tRNA 5-hydroxyuridine methyltransferase (EC 2.1.1.-) (ho5U methyltransferase)
P9WFZ1	TRMI	MYCTU	tRNA (adenine(58)-N(1))-methyltransferase TrmI (EC 2.1.1.220) (tRNA(m1A58)-methyltransferase) (tRNA(m1A58)MTase)
Q8TZX0	Q8TZX0	PYRFU	tRNA(Ile2) 2-agmatinylcytidine synthetase TiaS (tRNA(Ile2)-agm2C synthetase) (EC 6.3.4.22) (tRNA(Ile2) agmatidine synthetase)
Q57705	TYW1	METJA	S-adenosyl-L-methionine-dependent tRNA 4-demethylwyosine synthase (EC 4.1.3.44) (MjTYW1) (tRNA wyosine derivatives biosynthesis protein Taw1)
O32035	TRHP2	BACSU	tRNA hydroxylation protein P2 (EC 3.4.-.-)
P0A873	TRMD	ECOLI	tRNA (guanine-N(1)-)-methyltransferase (EC 2.1.1.228) (M1G-methyltransferase) (tRNA [GM37] methyltransferase)
P45532	TUSD	ECOLI	Sulfurtransferase TusD (EC 2.8.1.-) (tRNA 2-thiouridine synthesizing protein D)
P39288	QUEG	ECOLI	Epoxyqueuosine reductase (EC 1.17.99.6) (Queuosine biosynthesis protein QueG)
D4GTL8	TRMY	HALVD	tRNA (pseudouridine(54)-N(1))-methyltransferase (EC 2.1.1.257)
Q7Z7A3	CTU1	HUMAN	Cytoplasmic tRNA 2-thiolation protein 1 (EC 2.7.7.-) (ATP-binding domain-containing protein 3) (Cancer-associated gene protein) (Cytoplasmic tRNA adenylyltransferase 1)
Q58428	ARCS	METJA	Archaeosine synthase (EC 2.6.1.97) (Glutamine:preQ0-tRNA amidinotransferase)
Q06053	DUS3	YEAST	tRNA-dihydrouridine(47) synthase [NAD(P)(+)] (EC 1.3.1.89) (mRNA-dihydrouridine synthase DUS3) (EC 1.3.1.-) (tRNA-dihydrouridine synthase 3)
Q9S7I0	TADA	ARATH	tRNA(adenine(34)) deaminase, chloroplastic (TADA) (EC 3.5.4.33) (tRNA adenosine deaminase arginine) (tRNA arginine adenosine deaminase)
P53072	TAN1	YEAST	tRNA acetyltransferase TAN1 (EC 2.3.-.-)
P76256	TSAB	ECOLI	tRNA threonylcarbamoyladenosine biosynthesis protein TsaB (t(6)A37 threonylcarbamoyladenosine biosynthesis protein TsaB)
P28634	TRMO	ECOLI	tRNA (adenine(37)-N6)-methyltransferase (EC 2.1.1.-) (tRNA (m6t6A37) methyltransferase) (tRNA methyltransferase O)
P45530	TUSB	ECOLI	Protein TusB (tRNA 2-thiouridine synthesizing protein B)
P76055	TTCA	ECOLI	tRNA-cytidine(32) 2-sulfurtransferase (EC 2.8.1.-) (Two-thiocytidine biosynthesis protein A) (tRNA 2-thiocytidine biosynthesis protein TtcA)
Q58952	TYW2	METJA	tRNA(Phe) (4-demethylwyosine(37)-C(7)) aminocarboxypropyltransferase (EC 2.5.1.114) (MjTYW2) (tRNA wyosine derivatives biosynthesis protein Taw2)
P77718	THII	ECOLI	tRNA sulfurtransferase (EC 2.8.1.4) (Sulfur carrier protein ThiS sulfurtransferase) (Thiamine biosynthesis protein ThiI) (tRNA 4-thiouridine synthase)
Q8TZI1	Q8TZI1	PYRFU	KEOPS complex subunit Pcc1
P0AGJ7	TRML	ECOLI	tRNA (cytidine(34)-2'-O)-methyltransferase (EC 2.1.1.207) (tRNA (cytidine/uridine-2'-O-)-methyltransferase TrmL)
P53070	MTO1	YEAST	Mitochondrial translation optimization protein 1
P38874	ELP5	YEAST	Elongator complex protein 5 (Gamma-toxin target 5) (HAT-associated protein 2) (Protein IKI1)
Q57880	TRM14	METJA	tRNA (guanine(6)-N2)-methyltransferase (EC 2.1.1.256) (tRNA m2G6-methyltransferase)
Q06706	ELP1	YEAST	Elongator complex protein 1 (Gamma-toxin target 1) (Protein IKI3)
Q9NWX6	THG1	HUMAN	Probable tRNA(His) guanylyltransferase (EC 2.7.7.79) (Induced in high glucose-1) (IHG-1) (Interphase cytoplasmic foci protein 45) (tRNA-histidine guanylyltransferase)
Q9H825	METL8	HUMAN	tRNA N(3)-methylcytidine methyltransferase METTL8, mitochondrial (EC 2.1.1.-) (Methyltransferase-like protein 8) (mRNA N(3)-methylcytidine methyltransferase METTL8) (EC 2.1.1.-)
O75648	MTU1	HUMAN	Mitochondrial tRNA-specific 2-thiouridylase 1 (EC 2.8.1.14) (MTO2 homolog)
P52097	TILS	ECOLI	tRNA(Ile)-lysidine synthase (EC 6.3.4.19) (tRNA(Ile)-2-lysyl-cytidine synthase) (tRNA(Ile)-lysidine synthetase)
P0ABT5	DUSB	ECOLI	tRNA-dihydrouridine synthase B (EC 1.3.1.-)
P53923	CTU2	YEAST	Cytoplasmic tRNA 2-thiolation protein 2 (Needs CLA4 to survive protein 2) (Thiolation of uridine in cytoplasmic tRNA protein 2)
Q9UYD1	TRM56	PYRAB	tRNA (cytidine(56)-2'-O)-methyltransferase (EC 2.1.1.206) (tRNA ribose 2'-O-methyltransferase aTrm56)
P25745	MNMA	ECOLI	tRNA-specific 2-thiouridylase MnmA (EC 2.8.1.13)
P0AEI1	MIAB	ECOLI	tRNA-2-methylthio-N(6)-dimethylallyladenosine synthase (EC 2.8.4.3) ((Dimethylallyl)adenosine tRNA methylthiotransferase MiaB) (tRNA-i(6)A37 methylthiotransferase)
Q8ZD36	MNMC	YERPE	tRNA 5-methylaminomethyl-2-thiouridine biosynthesis bifunctional protein MnmC (tRNA mnm(5)s(2)U biosynthesis bifunctional protein) [Includes: tRNA (mnm(5)s(2)U34)-methyltransferase (EC 2.1.1.61); FAD-dependent cmnm(5)s(2)U34 oxidoreductase (EC 1.5.-.-)]
P53167	PUS2	YEAST	tRNA pseudouridine(27/28) synthase (EC 5.4.99.44) (tRNA pseudouridine synthase 2) (tRNA pseudouridylate synthase 2) (tRNA-uridine isomerase 2)
O58214	TRM56	PYRHO	tRNA (cytidine(56)-2'-O)-methyltransferase (EC 2.1.1.206) (tRNA ribose 2'-O-methyltransferase aTrm56)
Q53H54	TYW2	HUMAN	tRNA wybutosine-synthesizing protein 2 homolog (tRNA-yW-synthesizing protein 2) (EC 2.5.1.114) (tRNA(Phe) (4-demethylwyosine(37)-C(7)) aminocarboxypropyltransferase)
Q9UZR7	ATRMA	PYRAB	tRNA (uracil(54)-C(5))-methyltransferase (EC 2.1.1.35) (PabTrmU54) (tRNA(m5U54)-methyltransferase) (RUMT)
P0AGJ2	TRMH	ECOLI	tRNA (guanosine(18)-2'-O)-methyltransferase (EC 2.1.1.34) (tRNA [Gm18] methyltransferase)
P45748	TSAC	ECOLI	Threonylcarbamoyl-AMP synthase (TC-AMP synthase) (EC 2.7.7.87) (L-threonylcarbamoyladenylate synthase) (Ribosome maturation factor TsaC) (t(6)A37 threonylcarbamoyladenosine biosynthesis protein TsaC) (tRNA threonylcarbamoyladenosine biosynthesis protein TsaC)
Q57646	CG121	METJA	Regulatory protein Cgi121 (Positive regulator of Bud32 kinase activity)
P0A847	TGT	ECOLI	Queuine tRNA-ribosyltransferase (EC 2.4.2.29) (Guanine insertion enzyme) (tRNA-guanine transglycosylase)
Tb927.11.1670	NFS	Tbrceui	cysteine desulfurase OX=Tb927.11.1670
Tb927.3.4690	DTWD2	Tbrceui	DTW domain containing protein, putative, ID=Tb927.3.4690

## Sheet: 1.B
Gene ID in T. cruzi	Product description	Organism	Query	Homologous enzymes	Align Length	E-Value	Score	Identity	Query Coverage		tRNA modification pathway
C4B63_2g720	methyltransferase domain containing protein	Trypanosoma cruzi Dm28c 2018	sp|Q08641|AB140_YEAST tRNA(Thr) (cytosine(32)-N(3))-methyltransferase OS=Saccharomyces cerevisiae (strain ATCC 204508 / S288c) OX=559292 GN=ABP140 PE=1 SV=3	ABP140a	246	1.83679e-21	109768	0.292683	0.361465		m3C20, m3C32 and m3CV13		Observations
C4B63_58g34	O-methyltransferase 3	Trypanosoma cruzi Dm28c 2018	sp|Q08641|AB140_YEAST tRNA(Thr) (cytosine(32)-N(3))-methyltransferase OS=Saccharomyces cerevisiae (strain ATCC 204508 / S288c) OX=559292 GN=ABP140 PE=1 SV=3	ABP140b	269	7.06513e-14	874261	0.260223	0.369427		m3C20, m3C32 and m3CV13		The letters "a", "b" or "c" in the end of enzymes names (Gene name) represent the protein parologs
C4B63_8g528	Alkylated DNA repair protein ALKBH8 homolog	Trypanosoma cruzi Dm28c 2018	sp|Q96BT7|ALKB8_HUMAN Alkylated DNA repair protein alkB homolog 8 OS=Homo sapiens OX=9606 GN=ALKBH8 PE=1 SV=2	ALKB8	279	4.04e-13	86.00	0.286738	0.370482		mcm5Um34, mchm5U34, mcm5s2U34, mcm5U34
C4B63_19g179	protein kinase	Trypanosoma cruzi Dm28c 2018	sp|P53323|BUD32_YEAST EKC/KEOPS complex subunit BUD32 OS=Saccharomyces cerevisiae (strain ATCC 204508 / S288c) OX=559292 GN=BUD32 PE=1 SV=1	BUD32	268	6.99157e-27	117087	0.33209	0.965517		t6A37
C4B63_18g324	tRNA modification enzyme	Trypanosoma cruzi Dm28c 2018	sp|Q5VV42|CDKAL_HUMAN Threonylcarbamoyladenosine tRNA methylthiotransferase OS=Homo sapiens OX=9606 GN=CDKAL1 PE=1 SV=1	CDKALa	465	1.48e-143	437958	0.464516	0.7962		ms2t6A37
C4B63_278g5	tRNA modification enzyme	Trypanosoma cruzi Dm28c 2018	sp|Q5VV42|CDKAL_HUMAN Threonylcarbamoyladenosine tRNA methylthiotransferase OS=Homo sapiens OX=9606 GN=CDKAL1 PE=1 SV=1	CDKALb	465	5.15e-143	436417	0.464516	0.7962		ms2t6A37
C4B63_14g42	Cytoplasmic tRNA 2-thiolation protein 1	Trypanosoma cruzi Dm28c 2018	sp|P53088|CTU1_YEAST Cytoplasmic tRNA 2-thiolation protein 1 OS=Saccharomyces cerevisiae (strain ATCC 204508 / S288c) OX=559292 GN=NCS6 PE=1 SV=3	CTU1	319	2.97517e-127	380178	0.561129	0.888579		mcm5s2U34
C4B63_233g10	DTW domain containing protein	Trypanosoma cruzi Dm28c 2018	sp|Q8N5C7|DTWD1_HUMAN tRNA-uridine aminocarboxypropyltransferase 1 OS=Homo sapiens OX=9606 GN=DTWD1 PE=1 SV=1	DTWD1	247	4.56257e-25	114.39	0.327935	0.786184		acp3U20
C4B63_75g40	DTW domain containing protein	Trypanosoma cruzi Dm28c 2018	sp|Q8N5C7|DTWD1_HUMAN tRNA-uridine aminocarboxypropyltransferase 1 OS=Homo sapiens OX=9606 GN=DTWD1 PE=1 SV=1	DTWD1	247	4.56257e-25	114.39	0.327935	0.786184		acp3U20
C4B63_23g100	conserved hypothetical protein	Trypanosoma cruzi Dm28c 2018	DTW domain containing protein, putative, ID=Tb927.3.4690	DTWD2	407	9e-152	434	0.52	0.68		acp3D42
C4B63_294g18	dihydrouridine synthase (Dus)	Trypanosoma cruzi Dm28c 2018	sp|P53759|DUS1_YEAST tRNA-dihydrouridine(16/17) synthase [NAD(P)(+)] OS=Saccharomyces cerevisiae (strain ATCC 204508 / S288c) OX=559292 GN=DUS1 PE=1 SV=1	DUS1a	307	1.76076e-73	246899	0.442997	0.64539		D16 and D17
C4B63_322g8	dihydrouridine synthase (Dus)	Trypanosoma cruzi Dm28c 2018	sp|P53759|DUS1_YEAST tRNA-dihydrouridine(16/17) synthase [NAD(P)(+)] OS=Saccharomyces cerevisiae (strain ATCC 204508 / S288c) OX=559292 GN=DUS1 PE=1 SV=1	DUS1b	311	1.52625e-73	252292	0.450161	0.654846		D16 and D17
C4B63_336g10	dihydrouridine synthase (Dus)	Trypanosoma cruzi Dm28c 2018	sp|P53759|DUS1_YEAST tRNA-dihydrouridine(16/17) synthase [NAD(P)(+)] OS=Saccharomyces cerevisiae (strain ATCC 204508 / S288c) OX=559292 GN=DUS1 PE=1 SV=1	DUS1c	311	1.19635e-73	252677	0.450161	0.654846		D16 and D17
C4B63_350g11	dihydrouridine synthase (Dus)	Trypanosoma cruzi Dm28c 2018	sp|P53759|DUS1_YEAST tRNA-dihydrouridine(16/17) synthase [NAD(P)(+)] OS=Saccharomyces cerevisiae (strain ATCC 204508 / S288c) OX=559292 GN=DUS1 PE=1 SV=1	DUS1d	307	6.22064e-73	248054	0.446254	0.64539		D16 and D17
C4B63_13g118	tRNA-dihydrouridine synthase 2	Trypanosoma cruzi Dm28c 2018	sp|Q9NX74|DUS2L_HUMAN tRNA-dihydrouridine(20) synthase [NAD(P)+]-like OS=Homo sapiens OX=9606 GN=DUS2 PE=1 SV=1	DUS2L	283	8.94e-26	122865	0.328622	0.492901		D20
C4B63_339g3	tRNA-dihydrouridine synthase 3	Trypanosoma cruzi Dm28c 2018	sp|Q06053|DUS3_YEAST tRNA-dihydrouridine(47) synthase [NAD(P)(+)] OS=Saccharomyces cerevisiae (strain ATCC 204508 / S288c) OX=559292 GN=DUS3 PE=1 SV=2	DUS3a	462	5.07967e-83	284263	0.357143	0.657186		D47
C4B63_61g23	tRNA-dihydrouridine synthase 3	Trypanosoma cruzi Dm28c 2018	sp|Q06053|DUS3_YEAST tRNA-dihydrouridine(47) synthase [NAD(P)(+)] OS=Saccharomyces cerevisiae (strain ATCC 204508 / S288c) OX=559292 GN=DUS3 PE=1 SV=2	DUS3b	373	2.6495e-84	280411	0.386059	0.555389		D47
C4B63_20g51	tRNA-dihydrouridine synthase 4	Trypanosoma cruzi Dm28c 2018	sp|Q06063|DUS4_YEAST tRNA-dihydrouridine(20a/20b) synthase [NAD(P)+] OS=Saccharomyces cerevisiae (strain ATCC 204508 / S288c) OX=559292 GN=DUS4 PE=1 SV=1	DUS4	228	1.86487e-36	149828	0.359649	0.615804		D20a and 20b
C4B63_35g175	Elongator-like Protein 3a	Trypanosoma cruzi Dm28c 2018	sp|Q9H9T3|ELP3_HUMAN Elongator complex protein 3 OS=Homo sapiens OX=9606 GN=ELP3 PE=1 SV=2	ELP3a	568	6.05e-81	279256	0.346831	0.954296		cm5U34 e mcm5U34
C4B63_16g128	Elongator-like Protein 3b	Trypanosoma cruzi Dm28c 2018	sp|Q9H9T3|ELP3_HUMAN Elongator complex protein 3 OS=Homo sapiens OX=9606 GN=ELP3 PE=1 SV=2	ELP3b	539	1.02e-76	267.7	0.335807	0.93053		cm5U34 e mcm5U34
C4B63_87g23	tRNA-methyl transferase	Trypanosoma cruzi Dm28c 2018	sp|Q97T38|MNMA_STRPN tRNA-specific 2-thiouridylase MnmA OS=Streptococcus pneumoniae serotype 4 (strain ATCC BAA-334 / TIGR4) OX=170187 GN=mnmA PE=1 SV=1	MNMA	357	1.46985e-15	91.28	0.280112	0.705094		S2U34
C4B63_10g98	tRNA isopentenyltransferase	Trypanosoma cruzi Dm28c 2018	sp|Q9H3H1|MOD5_HUMAN tRNA dimethylallyltransferase OS=Homo sapiens OX=9606 GN=TRIT1 PE=1 SV=1	MOD5	462	2.01e-37	155606	0.277056	0.87152		i6A37
C4B63_25g234	RNA cytidine acetyltransferase	Trypanosoma cruzi Dm28c 2018	sp|P53914|NAT10_YEAST RNA cytidine acetyltransferase OS=Saccharomyces cerevisiae (strain ATCC 204508 / S288c) OX=559292 GN=KRE33 PE=1 SV=1	NAT10	958	0	790801	0.439457	0.875947		ac4C12
C4B63_23g207	tRNA (cytosine(34)-C(5))-methyltransferase	Trypanosoma cruzi Dm28c 2018	sp|P38205|NCL1_YEAST Multisite-specific tRNA:(cytosine-C(5))-methyltransferase OS=Saccharomyces cerevisiae (strain ATCC 204508 / S288c) OX=559292 GN=NCL1 PE=1 SV=1	NCL1	627	4.24669e-75	265003	0.299841	0.874269		m5C34, m5C40, m5C48 and m5C49
C4B63_19g30	cysteine desulfurase	Trypanosoma cruzi Dm28c 2018	cysteine desulfurase OX=Tb927.11.1670 | t.brucei	NFS	401	0	699.00	0.86	0.85		S2U33
C4B63_47g49	tRNA pseudouridine synthase 1	Trypanosoma cruzi Dm28c 2018	sp|Q12211|PUS1_YEAST tRNA pseudouridine synthase 1 OS=Saccharomyces cerevisiae (strain ATCC 204508 / S288c) OX=559292 GN=PUS1 PE=1 SV=1	PUS1a	145	3.73822e-18	102834	0.406897	0.477941		Ψ27, Ψ27a, Ψ28, Ψ34, Ψ36 and Ψ67
C4B63_8g527	pseudouridylate synthase I	Trypanosoma cruzi Dm28c 2018	sp|Q12211|PUS1_YEAST tRNA pseudouridine synthase 1 OS=Saccharomyces cerevisiae (strain ATCC 204508 / S288c) OX=559292 GN=PUS1 PE=1 SV=1	PUS1b	138	2.81119e-12	84.3	0.355072	0.483456		Ψ27, Ψ28, Ψ34, Ψ36 and Ψ67
C4B63_70g117	Putative tRNA pseudouridine synthase Pus10	Trypanosoma cruzi Dm28c 2018	sp|Q8U1R6|PUS10_PYRFU tRNA pseudouridine synthase Pus10 OS=Pyrococcus furiosus (strain ATCC 43587 / DSM 3638 / JCM 8422 / Vc1) OX=186497 GN=pus10 PE=1 SV=1	PUS10	190	2.70994e-24	118627	0.378947	0.463918		Ψ54 and Ψ55
C4B63_18g32	pseudouridine synthase A-like protein	Trypanosoma cruzi Dm28c 2018	sp|P31115|PUS3_YEAST tRNA pseudouridine(38/39) synthase OS=Saccharomyces cerevisiae (strain ATCC 204508 / S288c) OX=559292 GN=DEG1 PE=1 SV=1	PUS3	341	5.65396e-52	193356	0.375367	0.748869		Ψ38 and Ψ39
C4B63_8g52	tRNA pseudouridine(31) synthase	Trypanosoma cruzi Dm28c 2018	sp|P53294|PUS6_YEAST tRNA pseudouridine(31) synthase OS=Saccharomyces cerevisiae (strain ATCC 204508 / S288c) OX=559292 GN=PUS6 PE=1 SV=1	PUS6	549	4.16527e-18	100908	0.245902	0.910891		Ψ31
C4B63_17g187	Cytidine and deoxycytidylate deaminase zinc-binding region containing protein	Trypanosoma cruzi Dm28c 2018	tr|Q381Q7|Q381Q7_TRYB2 Deaminase	Q381Q7 (deaminase)	348	2.95892e-102	318161	0.5	0.947945		I34
C4B63_21g93	deaminase	Trypanosoma cruzi Dm28c 2018	tr|Q57W17|Q57W17_TRYB2 Deaminase	Q57W17 (deaminase)	212	9.3948e-70	221476	0.589623	0.911111		I34
C4B63_230g26	tRNA threonylcarbamoyl adenosine modification protein, Sua5/YciO/YrdC/YwlC family	Trypanosoma cruzi Dm28c 2018	sp|P32579|SUA5_YEAST Threonylcarbamoyl-AMP synthase OS=Saccharomyces cerevisiae (strain ATCC 204508 / S288c) OX=559292 GN=SUA5 PE=1 SV=1	SUA5	270	8.46766e-29	129413	0.355556	0.596244		t6A37
C4B63_6g385	tRNA threonylcarbamoyl adenosine modification protein, Sua5/YciO/YrdC/YwlC family	Trypanosoma cruzi Dm28c 2018	sp|P32579|SUA5_YEAST Threonylcarbamoyl-AMP synthase OS=Saccharomyces cerevisiae (strain ATCC 204508 / S288c) OX=559292 GN=SUA5 PE=1 SV=1	SUA5	270	8.46766e-29	129413	0.355556	0.596244		t6A37
C4B63_28g73	molybdopterin synthase sulphurylase-like protein(fragment)	Trypanosoma cruzi Dm28c 2018	sp|Q46927|TCDA_ECOLI tRNA threonylcarbamoyladenosine dehydratase OS=Escherichia coli (strain K12) OX=83333 GN=tcdA PE=1 SV=1	TCDA	172	1.66e-31	130183	0.401163	0.63806		t6A37
C4B63_18g56	queuine tRNA-ribosyltransferase	Trypanosoma cruzi Dm28c 2018	sp|P28720|TGT_ZYMMO Queuine tRNA-ribosyltransferase OS=Zymomonas mobilis subsp. mobilis (strain ATCC 31821 / ZM4 / CP4) OX=264203 GN=tgt PE=1 SV=4	TGT	432	4.12114e-79	263462	0.347222	0.950777		Q34
C4B63_18g219	tRNA methyltransferase 10 homolog A	Trypanosoma cruzi Dm28c 2018	sp|Q8TBZ6|TM10A_HUMAN tRNA methyltransferase 10 homolog A OS=Homo sapiens OX=9606 GN=TRMT10A PE=1 SV=1	TM10A	280	7.04932e-23	110153	0.285714	0.716814		m1G9
C4B63_44g246	nucleolar protein	Trypanosoma cruzi Dm28c 2018	sp|Q9V106|TRCM_PYRAB tRNA (cytosine(49)-C(5))-methyltransferase OS=Pyrococcus abyssi (strain GE5 / Orsay) OX=272844 GN=PYRAB06230 PE=1 SV=1	TRCM	287	5.99929e-46	175637	0.351916	0.913183		m5C49
C4B63_95g23	N(2), N(2)-dimethylguanosine tRNA methyltransferase	Trypanosoma cruzi Dm28c 2018	sp|P15565|TRM1_YEAST tRNA (guanine(26)-N(2))-dimethyltransferase	TRM1	648	2.90179e-67	243047	0.299383	0.852632		m22G26
C4B63_29g183	methyltransferase	Trypanosoma cruzi Dm28c 2018	sp|Q12463|TRM11_YEAST tRNA (guanine(10)-N2)-methyltransferase OS=Saccharomyces cerevisiae (strain ATCC 204508 / S288c) OX=559292 GN=TRM11 PE=1 SV=1	TRM11a	296	4.64777e-25	121709	0.307432	0.554273		m2G6, m2G10 and m2G26
C4B63_33g145	methyltransferase	Trypanosoma cruzi Dm28c 2018	sp|Q12463|TRM11_YEAST tRNA (guanine(10)-N2)-methyltransferase OS=Saccharomyces cerevisiae (strain ATCC 204508 / S288c) OX=559292 GN=TRM11 PE=1 SV=1	TRM11a	296	5.15588e-25	121709	0.307432	0.554273		m2G6, m2G10 and m2G26
C4B63_44g215	tRNA:m(4)X modification enzyme TRM13	Trypanosoma cruzi Dm28c 2018	sp|Q12383|TRM13_YEAST tRNA:m(4)X modification enzyme TRM13 OS=Saccharomyces cerevisiae (strain ATCC 204508 / S288c) OX=559292 GN=TRM13 PE=1 SV=1	TRM13	513	3.55359e-20	107071	0.239766	0.97479		Cm4, Am4
C4B63_93g69	tRNA (Uracil-5-)-methyltransferase	Trypanosoma cruzi Dm28c 2018	sp|Q8IZ69|TRM2A_HUMAN tRNA (uracil-5-)-methyltransferase homolog A OS=Homo sapiens OX=9606 GN=TRMT2A PE=1 SV=2	TRM2A	516	2.08041e-58	218779	0.313953	0.7792		m5U54
C4B63_9g446	Probable methyltransferase TARBP1	Trypanosoma cruzi Dm28c 2018	sp|Q07527|TRM3_YEAST tRNA (guanosine(18)-2'-O)-methyltransferase OS=Saccharomyces cerevisiae (strain ATCC 204508 / S288c) OX=559292 GN=TRM3 PE=1 SV=1	TRM3	180	6.43749e-27	135576	0.372222	0.123955		m2G18
C4B63_81g44	tRNA (cytosine(34)-C(5))-methyltransferase	Trypanosoma cruzi Dm28c 2018	sp|Q9HGQ2|TRM4A_SCHPO Multisite-specific tRNA:(cytosine-C(5))-methyltransferase trm4a OS=Schizosaccharomyces pombe (strain 972 / ATCC 24843) OX=284812 GN=trm4a PE=1 SV=3	TRM4Aa	635	6.96287e-81	282722	0.325984	0.882267		m5C34, m5C40, m5C48 and m5C49
C4B63_25g215	tRNA (cytosine(34)-C(5))-methyltransferase	Trypanosoma cruzi Dm28c 2018	sp|Q9HGQ2|TRM4A_SCHPO Multisite-specific tRNA:(cytosine-C(5))-methyltransferase trm4a OS=Schizosaccharomyces pombe (strain 972 / ATCC 24843) OX=284812 GN=trm4a PE=1 SV=3	TRM4Ab	421	5.03555e-31	141354	0.280285	0.590116		m5C34, m5C40, m5C48 and m5C49
C4B63_4g245	Multisite-specific tRNA:(cytosine-C(5))-methyltransferase	Trypanosoma cruzi Dm28c 2018	sp|O13935|TRM4B_SCHPO Multisite-specific tRNA:(cytosine-C(5))-methyltransferase trm4b OS=Schizosaccharomyces pombe (strain 972 / ATCC 24843) OX=284812 GN=trm4b PE=1 SV=2	TRM4B	467	5.06671e-44	183726	0.321199	0.672993		m5C48 and m5C49
C4B63_35g171	tRNA (guanine(37)-N1)-methyltransferase 1	Trypanosoma cruzi Dm28c 2018	sp|Q32P41|TRM5_HUMAN tRNA (guanine(37)-N1)-methyltransferase OS=Homo sapiens OX=9606 GN=TRMT5 PE=1 SV=2	TRM5	495	2.73504e-59	216083	0.294949	0.799607		m1G37
C4B63_14g77	Gcd10p family	Trypanosoma cruzi Dm28c 2018	sp|Q9UJA5|TRM6_HUMAN tRNA (adenine(58)-N(1))-methyltransferase non-catalytic subunit TRM6 OS=Homo sapiens OX=9606 GN=TRMT6 PE=1 SV=1	TRM6	479	1.69726e-25	122865	0.271399	0.919517		m1A58 and m1A59
C4B63_6g253	tRNA methyltransferase complex subunit	Trypanosoma cruzi Dm28c 2018	sp|Q96FX7|TRM61_HUMAN tRNA (adenine(58)-N(1))-methyltransferase catalytic subunit TRMT61A OS=Homo sapiens OX=9606 GN=TRMT61A PE=1 SV=1	TRM61	311	9.73587e-50	179874	0.376206	0.955017		m1A58 and m1A59
C4B63_34g308	ribosomal RNA methyltransferase	Trypanosoma cruzi Dm28c 2018	sp|Q9UET6|TRM7_HUMAN Putative tRNA (cytidine(32)/guanosine(34)-2'-O)-methyltransferase OS=Homo sapiens OX=9606 GN=FTSJ1 PE=1 SV=2	TRM7a	345	1.58e-71	239965	0.437681	0.768997		Cm32 and Gm34
C4B63_9g246	FtsJ cell division protein	Trypanosoma cruzi Dm28c 2018	sp|P38238|TRM7_YEAST tRNA (cytidine(32)/guanosine(34)-2'-O)-methyltransferase OS=Saccharomyces cerevisiae (strain ATCC 204508 / S288c) OX=559292 GN=TRM7 PE=1 SV=1	TRM7b	215	6.57902e-42	167933	0.432558	0.693548		Cm32 and Gm34
C4B63_16g15	ribosomal RNA methyltransferase	Trypanosoma cruzi Dm28c 2018	sp|P38238|TRM7_YEAST tRNA (cytidine(32)/guanosine(34)-2'-O)-methyltransferase OS=Saccharomyces cerevisiae (strain ATCC 204508 / S288c) OX=559292 GN=TRM7 PE=1 SV=1	TRM7c	206	4.5445e-18	92.04	0.330097	0.645161		Cm32 and Gm34
C4B63_57g78	S-adenosyl-L-methionine-dependent methyltransferase	Trypanosoma cruzi Dm28c 2018	sp|P49957|TRM9_YEAST tRNA (carboxymethyluridine(34)-5-O)-methyltransferase OS=Saccharomyces cerevisiae (strain ATCC 204508 / S288c) OX=559292 GN=TRM9 PE=1 SV=1	TRM9	204	2.4121e-29	121709	0.377451	0.605735		mcm5U34 and mchm5U34
C4B63_2g347	tRNA (guanine-N(7)-)-methyltransferase	Trypanosoma cruzi Dm28c 2018	sp|Q12009|TRMB_YEAST tRNA (guanine-N(7)-)-methyltransferase OS=Saccharomyces cerevisiae (strain ATCC 204508 / S288c) OX=559292 GN=TRM8 PE=1 SV=1	TRMB	234	4.59292e-46	167162	0.376068	0.793706		m7G46
C4B63_76g41	Probable S-adenosyl-L-methionine-binding protein PYRAB06630	Trypanosoma cruzi Dm28c 2018	sp|Q9BU70|TRMO_HUMAN tRNA (adenine(37)-N6)-methyltransferase OS=Homo sapiens OX=9606 GN=TRMO PE=1 SV=2	TRMO	167	1.60353e-12	83.1	0.311377	0.30839		m6t6A37
C4B63_339g7	O-sialoglycoprotein endopeptidase	Trypanosoma cruzi Dm28c 2018	sp|P05852|TSAD_ECOLI tRNA N6-adenosine threonylcarbamoyltransferase OS=Escherichia coli (strain K12) OX=83333 GN=tsaD PE=1 SV=2	TSAD	354	1.55e-37	150599	0.29096	0.94362		t6A37
C4B63_61g25	O-sialoglycoprotein endopeptidase	Trypanosoma cruzi Dm28c 2018	sp|P05852|TSAD_ECOLI tRNA N6-adenosine threonylcarbamoyltransferase OS=Escherichia coli (strain K12) OX=83333 GN=tsaD PE=1 SV=2	TSAD	354	1.55e-37	150599	0.29096	0.94362		t6A37
C4B63_56g76	S-adenosyl-L-methionine-dependent tRNA 4-demethylwyosine synthase	Trypanosoma cruzi Dm28c 2018	sp|Q08960|TYW1_YEAST S-adenosyl-L-methionine-dependent tRNA 4-demethylwyosine synthase OS=Saccharomyces cerevisiae (strain ATCC 204508 / S288c) OX=559292 GN=TYW1 PE=1 SV=1	TYW1a	467	2.15151e-131	424091	0.473233	0.496296		OHyW37
C4B63_26g194	radical S-adenosyl-L-methionine (SAM)	Trypanosoma cruzi Dm28c 2018	sp|Q08960|TYW1_YEAST S-adenosyl-L-methionine-dependent tRNA 4-demethylwyosine synthase OS=Saccharomyces cerevisiae (strain ATCC 204508 / S288c) OX=559292 GN=TYW1 PE=1 SV=1	TYW1b	369	4.00277e-102	333569	0.430894	0.444444		OHyW37
C4B63_206g3	tRNA(Phe) (4-demethylwyosine(37)-C(7)) aminocarboxypropyltransferase	Trypanosoma cruzi Dm28c 2018	sp|Q53H54|TYW2_HUMAN tRNA wybutosine-synthesizing protein 2 homolog OS=Homo sapiens OX=9606 GN=TRMT12 PE=1 SV=1	TYW2	70	4.83388e-12	79.7	0.5	0.15625		OHyW37
C4B63_47g96	tRNA(Phe) (4-demethylwyosine(37)-C(7)) aminocarboxypropyltransferase	Trypanosoma cruzi Dm28c 2018	sp|O58523|TYW2_PYRHO tRNA(Phe) (4-demethylwyosine(37)-C(7)) aminocarboxypropyltransferase OS=Pyrococcus horikoshii (strain ATCC 700860 / DSM 12428 / JCM 9974 / NBRC 100139 / OT-3) OX=70601 GN=taw2 PE=1 SV=1	TYW2	312	6.82144e-33	136732	0.323718	0.913669		OHyW37
C4B63_27g238	Methyltransferase tRNA wybutosine-synthesizing protein	Trypanosoma cruzi Dm28c 2018	sp|P53177|TYW3_YEAST tRNA wybutosine-synthesizing protein 3 OS=Saccharomyces cerevisiae (strain ATCC 204508 / S288c) OX=559292 GN=TYW3 PE=1 SV=1	TYW3	223	1.07133e-13	83.5	0.304933	0.641026		OHyW37
C4B63_13g166	leucine carboxyl methyltransferase	Trypanosoma cruzi Dm28c 2018	sp|Q08282|TYW4_YEAST tRNA wybutosine-synthesizing protein 4 OS=Saccharomyces cerevisiae (strain ATCC 204508 / S288c) OX=559292 GN=PPM2 PE=1 SV=2	TYW4	284	2.11216e-14	88.5	0.253521	0.401439		OHyW37
C4B63_2g799	tRNA wybutosine-synthesizing protein 4	Trypanosoma cruzi Dm28c 2018	sp|A2RUC4|TYW5_HUMAN tRNA wybutosine-synthesizing protein 5 OS=Homo sapiens OX=9606 GN=TYW5 PE=1 SV=1	TYW5	324	9.71765e-55	205297	0.358025	0.955556		OHyW37
								0.351916	0.705094

## Sheet: 1.C
Gene ID (T. brucei) - ortholog	Gene name (T. brucei) - ortholog	GeneID(T.cruzi)	Homologous enzymes	Identity	Query Coverage	E-Value
Tb927.9.11750	methyltransferase domain containing protein, putative	C4B63_2g720	ABP140a	0.621053	0.884375	4.34075e-121
Tb927.10.1800	methyltransferase domain containing protein, putative	C4B63_58g34	ABP140b	0.576119	0.982405	2.12925e-144
Tb927.7.1530, Tb927.10.7560	2OG-Fe(II) oxygenase superfamily, putative, methyltransferase domain containing protein, putative	C4B63_8g528	ALKB8	0.480813	0.971831	5.01629e-140
Tb927.11.850	Atypical serine/threonine protein kinase BUD32, putative	C4B63_19g179	BUD32	0.631579	0.957198	2.33211e-106
Tb927.6.3510	tRNA modification enzyme, putative	C4B63_18g324	CDKALa	0.737885	0.856604	0
Tb927.6.3510	tRNA modification enzyme, putative	C4B63_278g5	CDKALb	0.737885	0.856604	0
Tb927.10.8690	TIGR00269 family protein, putative	C4B63_14g42	CTU1	0.798107	0.963526	0
Tb927.9.15040	DTW domain containing protein, putative	C4B63_233g10	DTWD1	0.711111	0.964286	5.37121e-143
Tb927.9.15040	DTW domain containing protein, putative	C4B63_75g40	DTWD1	0.711111	0.964286	5.37121e-143
Tb927.3.4690	DTW domain containing protein, putative	C4B63_23g100	DTWD2	0.524272	0.990172	6.06084e-152
Tb927.8.7570	tRNA-dihydrouridine synthase 1, putative	C4B63_294g18	DUS1a	0.631854	0.96477	2.50908e-167
Tb927.8.7570	tRNA-dihydrouridine synthase 1, putative	C4B63_322g8	DUS1b	0.568773	0.943015	0
Tb927.8.7570	tRNA-dihydrouridine synthase 1, putative	C4B63_336g10	DUS1c	0.55614	0.990876	0
Tb927.8.7570	tRNA-dihydrouridine synthase 1, putative	C4B63_350g11	DUS1d	0.579832	0.988938	0
Tb927.10.4870	tRNA-dihydrouridine synthase 2, putative	C4B63_13g118	DUS2L	0.631579	0.916279	0
Tb927.7.6450	tRNA-dihydrouridine synthase 3, putative	C4B63_339g3	DUS3a	0.655556	1	0
Tb927.7.6450	tRNA-dihydrouridine synthase 3, putative	C4B63_61g23	DUS3b	0.749326	0.94402	0
Tb927.4.3110	tRNA-dihydrouridine synthase 4, putative	C4B63_20g51	DUS4	0.620773	0.929907	1.36608e-176
Tb927.8.3310	Elongator-like Protein 3b	C4B63_16g128	ELP3b	0.791604	0.992526	0
Tb927.8.5770	Elongator-like Protein 3a	C4B63_35g175	ELP3a	0.735207	0.988201	0
Tb927.8.1830	tRNA-methyl transferase, putative	C4B63_87g23	MNMA	0.479115	0.997333	9.12457e-105
Tb927.3.4900	tRNA isopentenyltransferase, putative	C4B63_10g98	MOD5	0.545254	0.967811	2.7407e-180
Tb927.5.2530	RNA cytidine acetyltransferase	C4B63_25g234	NAT10	0.795996	0.999041	0
Tb927.3.3230, Tb927.10.6680	NOL1/NOP2/sun family, putative, member of the NOL1/NOP2/sun family of proteins	C4B63_23g207	NCL1	0.625862	0.998267	0
Tb927.11.1670	cysteine desulfurase	C4B63_19g30	NFS	0.802691	1	0
Tb927.10.2720	hypothetical protein, conserved	C4B63_47g49	PUS1a	0.642218	0.863924	0
Tb927.7.1510	pseudouridylate synthase I, putative	C4B63_8g527	PUS1b	0.528875	1	0
Tb927.11.6670	hypothetical protein, conserved	C4B63_70g117	PUS10	0.626427	1	0
Tb927.6.2970	pseudouridine synthase A-like protein, putative	C4B63_18g32	PUS3	0.655582	0.97669	0
Tb927.7.780	RNA pseudouridylate synthase, putative	C4B63_8g52	PUS6	0.474747	1	0
Tb927.11.15280	tRNA-sepcific adenosine deaminase	C4B63_17g187	Q381Q7 (deaminase)	0.489614	0.905028	1.85178e-100
Tb927.8.4180	tRNA-specific adenosine deaminase	C4B63_21g93	Q57W17 (deaminase)	0.589623	0.970297	1.6833e-79
Tb927.11.8880	tRNA threonylcarbamoyl adenosine modification protein, Sua5/YciO/YrdC/YwlC family, putative	C4B63_230g26	SUA5	0.631579	0.986979	2.68926e-165
Tb927.11.8880	tRNA threonylcarbamoyl adenosine modification protein, Sua5/YciO/YrdC/YwlC family, putative	C4B63_6g385	SUA5	0.631579	0.986979	2.68926e-165
Tb927.11.5170	ubiquitin activating enzyme, putative	C4B63_28g73	TCDA	0.747212	0.974638	5.27224e-154
Tb927.6.3130	queuine tRNA-ribosyltransferase, putative	C4B63_18g56	TGT	0.743182	0.930233	0
Tb927.6.4420	tRNA (Guanine-1)-methyltransferase, putative	C4B63_18g219	TM10A	0.672932	0.812883	1.98626e-133
Tb927.4.3840	nucleolar protein, putative	C4B63_44g246	TRCM	0.74514	0.855019	0
Tb927.11.3890	N(2), N(2)-dimethylguanosine tRNA methyltransferase, putative	C4B63_95g23	TRM1	0.645161	0.899237	0
Tb927.5.490	methyltransferase, putative	C4B63_29g183	TRM11a	0.461765	0.921311	5.81372e-73
Tb927.5.490	methyltransferase, putative	C4B63_33g145	TRM11a	0.461765	0.921311	5.25931e-73
Tb927.4.4030	CCCH zinc finger in TRM13 protein/U11-48K-like CHHC zinc finger/Methyltransferase TRM13, putative	C4B63_44g215	TRM13	0.515748	1	1.85663e-172
Tb927.1.3050	tRNA (Uracil-5-)-methyltransferase, putative	C4B63_93g69	TRM2A	0.673214	0.984155	0
Tb927.11.15830	RNA methyltransferase, putative	C4B63_9g446	TRM3	0.535195	0.998252	0
Tb927.5.2420	NOL1/NOP2/sun family, putative	C4B63_25g215	TRM4Ab	0.589286	0.997942	0
Tb927.10.6680, Tb927.3.3230	member of the NOL1/NOP2/sun family of proteins, NOL1/NOP2/sun family, putative	C4B63_81g44	TRM4Aa	0.678625	0.987915	0
Tb927.10.12980	Multisite-specific tRNA:(cytosine-C(5))-methyltransferase, putative	C4B63_4g245	TRM4B	0.596364	0.981796	0
Tb927.8.5720	tRNA (guanine(37)-N1)-methyltransferase	C4B63_35g171	TRM5	0.569472	0.973737	0
Tb927.10.9020	Gcd10p family, putative	C4B63_14g77	TRM6	0.625	0.972281	0
Tb927.11.11660	tRNA methyltransferase complex GCD14 subunit, putative	C4B63_6g253	TRM61	0.666667	0.9375	1.4797e-157
Tb927.8.2500	ribosomal RNA methyltransferase, putative	C4B63_16g15	TRM7c	0.702811	0.972332	9.31208e-122
Tb927.2.2450	ribosomal RNA methyltransferase, putative	C4B63_34g308	TRM7a	0.587112	0.881928	3.84908e-148
Tb927.2.4550	2'-O-ribose RNA methyltransferase SPB1 homolog	C4B63_9g246	TRM7b	0.732104	1	0
Tb927.10.7560	methyltransferase domain containing protein, putative	C4B63_57g78	TRM9	0.587786	0.958491	1.06245e-104
Tb927.9.9120	tRNA (guanine-N(7)-)-methyltransferase, putative, methyltransferase, putative	C4B63_2g347	TRMB	0.740741	1	9.15716e-142
Tb927.7.2520	Uncharacterised protein family UPF0066, putative	C4B63_76g41	TRMO	0.681818	0.941953	0
Tb927.7.6470	metallo-peptidase, Clan MK, Family M67, O-sialoglycoprotein endopeptidase, putative	C4B63_339g7	TSAD	0.839674	0.986595	0
Tb927.7.6470	metallo-peptidase, Clan MK, Family M67, O-sialoglycoprotein endopeptidase, putative	C4B63_61g25	TSAD	0.839674	0.986595	0
Tb927.9.4950	radical SAM domain protein, putative	C4B63_26g194	TYW1b	0.758442	0.972222	0
Tb927.7.7130	S-adenosyl-L-methionine-dependent tRNA 4-demethylwyosine synthase, putative	C4B63_56g76	TYW1a	0.639842	0.893204	0
Tb927.10.3080	methionine biosynthetic protein, putative	C4B63_206g3	TYW2	0.594203	0.796154	8.53524e-80
Tb927.10.3080	methionine biosynthetic protein, putative	C4B63_47g96	TYW2	0.542857	0.97954	2.73194e-144
Tb927.11.12670	Methyltransferase TYW3, putative	C4B63_27g238	TYW3	0.607143	0.790087	8.50086e-111
Tb927.10.4460, Tb10.v4.0036	leucine carboxyl methyltransferase, putative, leucine carboxyl methyltransferase, putative	C4B63_13g166	TYW4	0.699324	0.993289	1.37493e-152
Tb927.9.12780	Leucine carboxyl methyltransferase/Cupin-like domain containing protein, putative	C4B63_2g799	TYW5	0.605672	0.981361	0

## Sheet: 1.D
Gene ID (T. brucei) - ortholog	Homologous enzymes	Available in RIT-seq ?	Affect the T. brucei fitness during procyclic and bloodstream forms ?	Uninduced (reads normalised)	Uninduced (reads normalised)
Tb927.6.4420	TM10A	Yes	No	80	160	NA= non-available data
Tb927.5.2530	NAT10	Yes	No	652	822
Tb927.11.15830	TRM3	No	NA	NA	NA
Tb927.9.15040	DTWD1	No	NA	NA	NA
Tb927.10.4870	DUS2L	Yes	No	192	18
Tb927.11.3890	TRM1	No	NA	NA	NA
Tb927.7.780	PUS6	Yes	No	250	492
Tb927.9.11750	ABP140a	No	NA	NA	NA
Tb927.10.1800	ABP140b	Yes	No	279	55
Tb927.7.1530	2OG-Fe(II) oxygenase superfamily, putative, methyltransferase domain containing protein, putative	Yes	No	103	230
Tb927.10.8690	CTU1	Yes	No	47	134
Tb927.8.3310	ELP3b	Yes	No	308	356
Tb927.8.5770	ELP3a	Yes	No	250	534
Tb927.8.1830	MNMA	Yes	No	199	566
Tb927.11.15280	Q381Q7 (deaminase)	No	NA	NA	NA
Tb927.8.4180	Q57W17 (deaminase)	Yes	No	134	365
Tb927.6.3130	TGT	Yes	No	464	1002
Tb927.10.7560	TRM9	Yes	No	243	307
Tb927.6.3510	CDKALa	Yes	Yes	389	153
Tb927.11.850	BUD32	No	NA	NA	NA
Tb927.3.4900	MOD5	Yes	No	150	235
Tb927.11.8880	SUA5	No	NA	NA	NA
Tb927.11.5170	TCDA	No	NA	NA	NA
Tb927.8.5720	TRM5	Yes	Yes	294	125
Tb927.7.2520	TRMO	Yes	Yes	236	87
Tb927.7.6470	TSAD	Yes	No	208	462
Tb927.7.7130	TYW1a	Yes	No	318	542
Tb927.9.4950	TYW1b	No	NA	NA	NA
Tb927.10.3080	TYW2	Yes	No	73	170
Tb927.11.12670	TYW3	No	NA	NA	NA
Tb10.v4.0036	leucine carboxyl methyltransferase, putative, leucine carboxyl methyltransferase, putative	No	NA	NA	NA
Tb927.10.4460	leucine carboxyl methyltransferase, putative, leucine carboxyl methyltransferase, putative	No	NA	NA	NA
Tb927.9.12780	TYW5	No	NA	NA	NA
Tb927.9.9120	TRMB	No	NA	NA	NA
Tb927.7.6450	DUS3a	Yes	No	213	294
Tb927.4.3840	TRCM	Yes	No	173	177
Tb927.1.3050	TRM2A	Yes	No	479	860
Tb927.10.9020	TRM6	Yes	No	150	210
Tb927.11.11660	TRM61	No	NA	NA	NA
Tb927.8.7570	DUS1a	Yes	No	194	88
Tb927.4.3110	DUS4	Yes	No	314	380
Tb927.10.2720	PUS1a	Yes	No	216	348
Tb927.8.2500	TRM7c	Yes	No	73	78
Tb927.2.2450	TRM7a	Yes	No	380	556
Tb927.2.4550	TRM7b	Yes	No	276	3
Tb927.3.3230	NOL1/NOP2/sun family, putative, member of the NOL1/NOP2/sun family of proteins	Yes	Yes	343	186
Tb927.5.2420	TRM4Ab	Yes	No	241	53
Tb927.10.6680	NOL1/NOP2/sun family, putative, member of the NOL1/NOP2/sun family of proteins	Yes	No	439	634
Tb927.6.2970	PUS3	No	NA	NA	NA
Tb927.11.6670	PUS10	No	NA	NA	NA
Tb927.5.490	TRM11a	Yes	No	720	785
Tb927.7.1510	PUS1b	No	NA	NA	NA
Tb927.4.4030	TRM13	Yes	Yes	302	121
Tb927.10.12980	TRM4B	Yes	No	243	640
Tb927.11.1670	NFS	No	NA	NA	NA
Tb927.3.4690	DTWD2	Yes	No	371	280

## Sheet: 1.E
Enzyme name	Gene ID	Fold Change (Log2)	p-adjust	(-log10) p-adjust
TM10A	C4B63_18g219	-4.19132	0.00238889	2.6218
NAT10	C4B63_25g234	-1.05771	0.265241	0.57636
TRM3	C4B63_9g446	-1.4376	0.276817	0.557807
DTWD1	C4B63_233g10	-0.341857	0.831086	0.0803539
DTWD1	C4B63_75g40	-0.341857	0.831086	0.0803539
DTWD2	C4B63_23g100	-3.07323	0.110412	0.25122
DUS2L	C4B63_13g118	-4.39268	0.0433376	1.36314
TRM1	C4B63_95g23	-0.241473	0.935924	0.0287593
PUS6	C4B63_8g52	-0.429597	0.851283	0.0699261
ABP140a	C4B63_2g720	-0.879452	0.517872	0.285778
ABP140b	C4B63_58g34	-4.4257	0.00317793	2.49786
ALKB8	C4B63_8g528	-0.908309	0.653676	0.184637
CTU1	C4B63_14g42	-1.19581	0.134765	0.870423
ELP3b	C4B63_16g128	-0.721588	0.609371	0.215118
ELP3a	C4B63_35g175	-2.47479	0.11511	0.938886
MNMA	C4B63_87g23	-1.70376	0.428061	0.368494
Q381Q7 (deaminase)	C4B63_17g187	-2.02961	0.319434	0.495619
Q57W17 (deaminase)	C4B63_21g93	-2.47288	0.13689	0.863629
TGT	C4B63_18g56	-0.842254	0.509214	0.2931
TRM9	C4B63_57g78	-3.01423	0.252652	0.597477
CDKALa	C4B63_18g324	-2.70585	0.346207	0.460664
BUD32	C4B63_19g179	-1.62754	0.373097	0.428178
CDKALb	C4B63_278g5	0.00767808	0.997048	0.00128383
MOD5	C4B63_10g98	0.511752	0.817534	0.0874943
SUA5	C4B63_230g26	-1.02999	0.404389	0.3932
SUA5	C4B63_6g385	-1.02999	0.404389	0.3932
TCDA	C4B63_28g73	-0.607752	0.657368	0.182192
TRM5	C4B63_35g171	-0.57269	0.618256	0.208832
TRMO	C4B63_76g41	-0.692551	0.671193	0.173152
TSAD	C4B63_339g7	-0.700512	0.584911	0.232911
TSAD	C4B63_61g25	0.103033	0.973073	0.0118545
TYW1b	C4B63_26g194	-0.628884	0.726729	0.138627
TYW1a	C4B63_56g76	-1.17451	0.0166718	1.77802
TYW2	C4B63_206g3	7.18369	0.0875779	1.05761
TYW2	C4B63_47g96	-4.05624	0.0584294	1.23337
TYW3	C4B63_27g238	-1.55913	0.183367	0.736679
TYW4	C4B63_13g166	-0.706377	0.574029	0.241066
TYW5	C4B63_2g799	-1.89818	0.0478827	1.31982
TRMB	C4B63_2g347	0.679963	0.462765	0.334639
DUS3a	C4B63_339g3	-1.53904	0.303837	0.517359
DUS3b	C4B63_61g23	-0.420773	0.717738	0.144034
TRCM	C4B63_44g246	-0.132325	0.92387	0.0343893
TRM2A	C4B63_93g69	-1.23454	0.31802	0.497545
TRM6	C4B63_14g77	-0.474515	0.736835	0.13263
TRM61	C4B63_6g253	-5.52018	1.04e-07	6.98297
DUS1a	C4B63_294g18	-0.658773	0.927943	0.0324787
DUS1b	C4B63_322g8	-5.64267	0.285047	0.545084
DUS1c	C4B63_336g10	-5.68205	NA	#VALUE!
DUS1d	C4B63_350g11	-4.00453	NA	#VALUE!
DUS4	C4B63_20g51	-1.45741	0.546548	0.262372
PUS1a	C4B63_47g49	-1.07867	0.389207	0.409819
TRM7c	C4B63_16g15	-1.53975	0.648117	0.188346
TRM7a	C4B63_34g308	0.432466	0.653826	0.184538
TRM7b	C4B63_9g246	-0.597303	0.303152	0.51834
NCL1	C4B63_23g207	-2.25848	0.00146534	2.83406
TRM4Ab	C4B63_25g215	-1.92861	0.392567	0.406087
TRM4Aa	C4B63_81g44	0.704384	0.34978	0.456205
PUS3	C4B63_18g32	-1.44293	0.401332	0.396496
PUS10	C4B63_70g117	-0.797171	0.327191	0.485198
TRM11a	C4B63_29g183	-0.33456	0.814357	0.0891849
TRM11a	C4B63_33g145	-0.0716559	0.983323	0.00730379
PUS1b	C4B63_8g527	-2.34151	0.102896	0.987603
TRM13	C4B63_44g215	-2.54862	0.0310221	1.50833
TRM4B	C4B63_4g245	-2.51861	0.146139	0.835234
NFS	C4B63_19g30	0.689154	0.310662	0.507712
