# Supplementary material for: Remodeling of tRNA modification in Trypanosoma cruzi life forms
Source: PLoS Pathog. 2026 May 26;22(5):e1014249. doi: 10.1371/journal.ppat.1014249 (PMC13210174; doi:10.1371/journal.ppat.1014249)
Supplement: S2 Table — A) Gene ID and genomic localization of all tRNA species present in the T. cruzi genome. B) List containing all tRNA Modifications either identified or predicted using tRNA-seq and BLAST, respectively. C) Values of proportion of misincorporation from tRNA-seq. (XLSX) [file ppat.1014249.s002.xlsx]

## Sheet: 2.A
Genomiccoordinates	sense strand	Gene ID	Gene name	tRNAs species
PRFA01000061:195,907..195,979	-	C4B63_61nc1	tRNA-Ala	Ala1(AGC)
PRFA01000025:466,865..466,937	+	C4B63_25nc5	tRNA-Ala	Ala1(AGC)
PRFA01000001:1,129,695..1,129,767	-	C4B63_1nc1	tRNA-Ala	Ala2(CGC)
PRFA01000005:770,166..770,238	-	C4B63_5nc4	tRNA-Ala	Ala2(CGC)
PRFA01000113:74,176..74,247	-	C4B63_113nc2	tRNA-Ala	Ala3(TGC)
PRFA01000113:74,334..74,406	+	C4B63_113nc3	tRNA-Arg	Arg1(TCT)
PRFA01000160:50,820..50,891	-	C4B63_160nc11	tRNA-Arg	Arg2(ACG)
PRFA01000016:84,280..84,351	-	C4B63_16nc11	tRNA-Arg	Arg2(ACG)
PRFA01000009:271,601..271,672	+	C4B63_9nc1	tRNA-Arg	Arg2(ACG)
PRFA01000005:770,293..770,364	-	C4B63_5nc5	tRNA-Arg	Arg3(CCG)
PRFA01000001:1,129,823..1,129,894	-	C4B63_1nc2	tRNA-Arg	Arg3(CCG)
PRFA01000113:74,601..74,673	+	C4B63_113nc5	tRNA-Arg	Arg4(CCT)
PRFA01000016:83,620..83,691	+	C4B63_16nc9	tRNA-Arg	Arg5(TCG)
PRFA01000160:50,160..50,231	+	C4B63_160nc9	tRNA-Arg	Arg5(TCG)
PRFA01000113:74,062..74,134	+	C4B63_113nc1	tRNA-Asn	Asn1A(GTT)
PRFA01000263:23,140..23,212	-	C4B63_263nc1	tRNA-Asn	Asn1A(GTT)
PRFA01000007:281,419..281,491	+	C4B63_7nc4	tRNA-Asn	Asn1B(GTT)
PRFA01000025:466,537..466,608	-	C4B63_25nc3	tRNA-Asp	Asp(GTC)
PRFA01000061:196,234..196,305	+	C4B63_61nc3	tRNA-Asp	Asp(GTC)
PRFA01000002:952,370..952,441	-	C4B63_2nc181	tRNA-Cys	Cys(GCA)
PRFA01000032:119,850..119,921	-	C4B63_32nc2	tRNA-Gln	Gln1A(CTG)
PRFA01000340:22,928..22,999	+	C4B63_340nc2	tRNA-Gln	Gln1A(CTG)
PRFA01000032:294,984..295,054	-	C4B63_32nc4	tRNA-Gln	Gln1B(CTG)
PRFA01000160:49,167..49,238	+	C4B63_160nc2	tRNA-Gln	Gln2A(TTG)
PRFA01000016:82,607..82,678	+	C4B63_16nc2	tRNA-Gln	Gln2B(TTG)
PRFA01000020:126,088..126,159	+	C4B63_20nc4	tRNA-Glu	Glu1A(CTC)
PRFA01000022:415,611..415,682	-	C4B63_22nc2	tRNA-Glu	Glu1B(CTC)
PRFA01000005:58,901..58,972	+	C4B63_5nc2	tRNA-Glu	Glu2(TTC)
PRFA01000001:1,619,119..1,619,190	-	C4B63_1nc5	tRNA-Glu	Glu2(TTC)
PRFA01000070:65,964..66,034	+	C4B63_70nc1	tRNA-Gly	Gly1(CCC)
PRFA01000057:110,578..110,648	-	C4B63_57nc1	tRNA-Gly	Gly2(GCC)
PRFA01000057:143,199..143,269	-	C4B63_57nc12	tRNA-Gly	Gly2(GCC)
PRFA01000150:4,712..4,782	-	C4B63_150nc1	tRNA-Gly	Gly2(GCC)
PRFA01000160:49,743..49,814	+	C4B63_160nc6	tRNA-Gly	Gly3(TCC)
PRFA01000016:83,202..83,273	+	C4B63_16nc6	tRNA-Gly	Gly3(TCC)
PRFA01000052:257,422..257,492	+	C4B63_52nc2	tRNA-His	His(GTG)
PRFA01000266:27,574..27,644	+	C4B63_266nc2	tRNA-His	His(GTG)
PRFA01000052:255,240..255,310	-	C4B63_52nc1	tRNA-His	His(GTG)
PRFA01000266:25,456..25,526	-	C4B63_266nc1	tRNA-His	His(GTG)
PRFA01000340:22,765..22,838	-	C4B63_340nc1	tRNA-Ile	Ile1(AAT)
PRFA01000088:123,386..123,459	+	C4B63_88nc1	tRNA-Ile	Ile1(AAT)
PRFA01000027:227,739..227,812	+	C4B63_27nc1	tRNA-Ile	Ile1(AAT)
PRFA01000032:120,010..120,083	+	C4B63_32nc3	tRNA-Ile	Ile1(AAT)
PRFA01000016:82,448..82,521	-	C4B63_16nc1	tRNA-Ile	Ile2(TAT)
PRFA01000160:49,008..49,081	-	C4B63_160nc1	tRNA-Ile	Ile2(TAT)
PRFA01000063:183,267..183,338	+	C4B63_63nc3	tRNA-Met	iMet(CAT)
PRFA01000070:66,116..66,197	+	C4B63_70nc2	tRNA-Leu	Leu1(AAG)
PRFA01000063:183,399..183,480	+	C4B63_63nc4	tRNA-Leu	Leu1(AAG)
PRFA01000340:23,059..23,140	+	C4B63_340nc3	tRNA-Leu	Leu4(TAA)
PRFA01000032:119,709..119,790	-	C4B63_32nc1	tRNA-Leu	Leu4(TAA)
PRFA01000023:459,998..460,079	+	C4B63_23nc2	tRNA-Leu	Leu2(CAA)
PRFA01000010:605,654..605,735	-	C4B63_10nc3	tRNA-Leu	Leu2(CAA)
PRFA01000016:83,314..83,395	-	C4B63_16nc7	tRNA-Leu	Leu3(CAG)
PRFA01000160:49,854..49,935	-	C4B63_160nc7	tRNA-Leu	Leu3(CAG)
PRFA01000020:125,673..125,752	-	C4B63_20nc1	tRNA-Leu	Leu5(TAG)
PRFA01000016:84,166..84,239	+	C4B63_16nc10	tRNA-Lys	Lys1A(CTT)
PRFA01000160:49,445..49,517	+	C4B63_160nc4	tRNA-Lys	Lys1B(CTT)
PRFA01000160:50,708..50,780	+	C4B63_160nc10	tRNA-Lys	Lys1B(CTT)
PRFA01000016:82,891..82,963	+	C4B63_16nc4	tRNA-Lys	Lys1B(CTT)
PRFA01000113:74,464..74,535	+	C4B63_113nc4	tRNA-Lys	Lys2(TTT)
PRFA01000020:126,240..126,312	+	C4B63_20nc5	tRNA-Met	Met1A(CAT)
PRFA01000020:125,934..126,006	-	C4B63_20nc3	tRNA-Met	Met1A(CAT)
PRFA01000022:385,420..385,492	-	C4B63_22nc1	tRNA-Val	Met1B(CAT)
PRFA01000059:154,848..154,920	-	C4B63_59nc1	tRNA-Val	Met1C(CAT)
PRFA01000001:1,618,983..1,619,055	-	C4B63_1nc4	tRNA-Phe	Phe(GAA)
PRFA01000005:59,036..59,108	+	C4B63_5nc3	tRNA-Phe	Phe(GAA)
PRFA01000005:770,470..770,542	+	C4B63_5nc6	tRNA-Phe	Phe(GAA)
PRFA01000001:1,130,000..1,130,072	+	C4B63_1nc3	tRNA-Phe	Phe(GAA)
PRFA01000183:40,316..40,387	-	C4B63_183nc1	tRNA-Pro	Pro1(AGG)
PRFA01000331:13,323..13,394	-	C4B63_331nc1	tRNA-Pro	Pro1(AGG)
PRFA01000038:298,606..298,677	-	C4B63_38nc1	tRNA-Pro	Pro1(AGG)
PRFA01000007:280,940..281,011	-	C4B63_7nc1	tRNA-Pro	Pro2(CGG)
PRFA01000263:23,619..23,690	+	C4B63_263nc4	tRNA-Pro	Pro2(CGG)
PRFA01000063:183,119..183,190	-	C4B63_63nc2	tRNA-Pro	Pro3(TGG)
PRFA01000024:349,191...349,278	-	Described by Silva et al 2025	Described by Silva et al 2025	SeC(TCA)
PRFA01000024:352,676...352,763	-	Described by Silva et al 2025	Described by Silva et al 2025	SeC(TCA)
PRFA01000024:356,161...356,248	-	Described by Silva et al 2025	Described by Silva et al 2025	SeC(TCA)
PRFA01000024:359,646...359,733	-	Described by Silva et al 2025	Described by Silva et al 2025	SeC(TCA)
PRFA01000024:363,132...363,219	-	Described by Silva et al 2025	Described by Silva et al 2025	SeC(TCA)
PRFA01000024:366,617...366,704	-	Described by Silva et al 2025	Described by Silva et al 2025	SeC(TCA)
PRFA01000024:370,102…370,189	-	Described by Silva et al 2025	Described by Silva et al 2025	SeC(TCA)
PRFA01000024:373,587...373,674	-	Described by Silva et al 2025	Described by Silva et al 2025	SeC(TCA)
PRFA01000024:377,072…377,159	-	Described by Silva et al 2025	Described by Silva et al 2025	SeC(TCA)
PRFA01000024:380,557...380,644	-	Described by Silva et al 2025	Described by Silva et al 2025	SeC(TCA)
PRFA01000024:384,043...384,130	-	Described by Silva et al 2025	Described by Silva et al 2025	SeC(TCA)
PRFA01000010:589,473..589,553	+	C4B63_10nc2	tRNA-Ser	Ser1(AGA)
PRFA01000023:478,826..478,906	-	C4B63_23nc3	tRNA-Ser	Ser1(AGA)
PRFA01000010:605,792..605,872	-	C4B63_10nc4	tRNA-Ser	Ser2(CGA)
PRFA01000023:459,861..459,941	+	C4B63_23nc1	tRNA-Ser	Ser2(CGA)
PRFA01000025:466,715..466,795	+	C4B63_25nc4	tRNA-Ser	Ser3(GCT)
PRFA01000061:196,049..196,129	-	C4B63_61nc2	tRNA-Ser	Ser3(GCT)
PRFA01000020:125,834..125,914	+	C4B63_20nc2	tRNA-Ser	Ser4(TGA)
PRFA01000057:110,730..110,801	+	C4B63_57nc2	tRNA-Thr	Thr1(AGT)
PRFA01000263:23,286..23,357	-	C4B63_263nc2	tRNA-Thr	Thr2(CGT)
PRFA01000007:281,273..281,344	+	C4B63_7nc3	tRNA-Thr	Thr2(CGT)
PRFA01000160:50,001..50,072	-	C4B63_160nc8	tRNA-Thr	Thr3A(TGT)
PRFA01000016:83,462..83,532	-	C4B63_16nc8	tRNA-Thr	Thr3B(TGT)
PRFA01000016:207,722..207,793	-	C4B63_16nc13	tRNA-Trp	Trp4(CCA)
PRFA01000221:17,607..17,678	-	C4B63_221nc1	tRNA-Trp	Trp4(CCA)
PRFA01000020:126,343..126,428	-	C4B63_20nc6	tRNA-Tyr	Tyr(GTA)
PRFA01000020:126,524..126,597	+	C4B63_20nc7	tRNA-Val	Val1(AAC)
PRFA01000001:1,619,281..1,619,353	+	C4B63_1nc6	tRNA-Val	Val2(CAC)
PRFA01000005:58,738..58,810	-	C4B63_5nc1	tRNA-Val	Val2(CAC)
PRFA01000160:49,302..49,374	+	C4B63_160nc3	tRNA-Val	Val3(TAC)
PRFA01000016:82,748..82,820	+	C4B63_16nc3	tRNA-Val	Val3(TAC)

## Sheet: 2.B
Modification	Position (nt)	tRNA species
Am	4	not predicted
Cm	4	not predicted
m2G	6	not predicted
m1G	9	Arg2 (ACG), Arg3 (CCG), Arg5 (TCG), Arg1 (TCT),Asn1A (GTT),Asn1B (GTT), Ile2 (TAT), Pro1 (AGG),Pro2 (CGG), Pro3 (TGG), Val1 (AAC) and Val3 (TAC).
m2G	10	not predicted
ac4C	12	not predicted
D	16	not predicted
D	17	not predicted
m2G	18	not predicted
acp3U	20	Ala1 (AGC), Ala2 (CGC), Ala3 (TGC), Cys (GCA), Gly2 (GCC), Lys1B (CTT), Lys2 (TTT), Pro2 (CGG),Pro3 (TGG), Trp4 (CCA) and Tyr (GTA).
m3C	20	Asn1A (GTT), Asn1B (GTT), Gly1 (CCC), His (GTG), Met1A (CAT), Pro1 (AGG), Thr1 (AGT), Thr2 (CGT), and Thr3 (TGT).
D	20	not predicted
D	20a	not predicted
D	20b	not predicted
m22G	26	Ala1 (AGC), Ala2 (CGC), Ala3 (TGC), Arg3 (CCG), Arg4 (CCT) Asn1A (GTT), Asn1B (GTT), Ile1 (AAT), Ile2 (TAT), iMet (CAT), Leu1 (AAG), Leu2 (CAA), Leu3 (CAG), Leu4 (TAA), Leu5 (TAG)Lys1A (CTT), Lys1B (CTT), Lys2 (TTT), Met1A (CAT), Phe (GAA), Ser1 (AGA), Ser2 (CGA), Ser3 (GCT), Ser4 (TGA), Thr1 (AGT), Val1 (AAC) and Val3 (TAC).
m2G	26	not predicted
Ψ	27	not predicted
Ψ	28	not predicted
Ψ	31	not predicted
Gm	32	not predicted
Cm	32	not predicted
m3C	32	Ser1 (AGA), Ser2 (CGA), Ser3 (GCT), Ser4 (TGA), Thr1 (AGT), Thr2 (CGT) and Thr3 (TGT).
S2U	33	not predicted
mcm5s2U	34	Glu2 (TTC), Lys2 (TTT).
I	34	Ala1 (AGC), Arg2 (ACG), Ile1 (AAT), Leu1 (AAG), Pro1 (AGG) Ser1 (AGA) Thr1 (AGT) and Val1 (AAC)
C34	34	Met1C (CAT), Ser2 (CGA), and Val2 (CAC).
Cm5U	34	not predicted
mcm5U	34	not predicted
Gm	34	not predicted
Q	34	not predicted
mcm5Um	34	not predicted
mchm5U	34	not predicted
Ψ	34	not predicted
m5C	34	not predicted
S2U	34	not predicted
Ψ	36	not predicted
i6A	37	not predicted
t6A	37	not predicted
m6t6A	37	not predicted
ms2t6A	37	Lys1 (TTT)
OHyW	37	Phe (GAA)
m1I	37	Ala1 (AGC), Ala2 (CGC), Ala3 (TGC)
m1G	37	Arg3 (CCG), Arg5 (TCG), Cys (GCA), His (GTG),Leu1 (AAG), Leu2 (CAA), Leu3 (CAG), Leu4 (TAA), Pro2 (CGG) and Pro3 (TGG)
Ψ	38	not predicted
Ψ	39	not predicted
m5C	40	not predicted
m3C	V13	Ser (GCT), Ser (AGA), Ser (CGA), Ser (TGA)
m7G	46	not predicted
acp3D	47	Asn1A (GTT), Asn1B (GTT), Cys (GCA), Glu1A (CTC),Glu1B (CTC), Ile1 (AAT) Lys1A (CTT) Lys1B (CTT) Lys2 (TTT), Met1A (CAT), Phe (GAA), Pro2 (CGG), Pro3 (TGG), Thr1 (AGT), Thr2 (CGT) Thr3 (TGT), Trp4 (CCA), Tyr (GTA) Val1 (AAC) Val2 (CAC) and .
C48	48	Pro2 (CGG), Pro3 (TGG) and Ile1 (AAT).
m5C	48	not predicted
m5C	49	not predicted
Ψ	54	not predicted
m5U	54	not predicted
Ψ	55	not predicted
m1A	58	Ala1 (AGC), Ala2 (CGC), Ala3 (TGC), Arg2 (ACG), Arg3 (CCG),Arg4 (CCT), Arg5 (TCG), Arg1 (TCT), Asn1A (GTT), Asn1B (GTT),Asp (GTC), Cys (GCA), Gln (CT), Gln2A (TTG), Gln2B (TTG), Glu1A (CTC), Glu1B (CTC), Gly1 (CCC), Gly2 (GCC), Gly3 (TCC),Ile1 (AAT), Ile2 (TAT), iMet (CAT), Leu1 (AAG), Leu2 (CAA), Leu3 (CAG), Leu4 (TAA), Leu5 (TAG), Lys1A (CTT), Lys1B (CTT), Met1A (CAT), Met1B (CAT), Met1C (CAT),…
m1A	59	Leu2 (CAA), Leu1 (AAG), Leu3 (CAG) and Leu5 (TAG)
Ψ	67	not predicted

## Sheet: 2.C
m1G9Val1 (AAC)	m1G9	Val1 (AAC)	0.069	0.07	0.122	0.11	0.112	0.06
m1G9Val3 (TAC)	m1G9	Val3 (TAC)	0.163	0.148	0.102	0.095	0.158	0.154
m1G9Arg2 (ACG)	m1G9	Arg2 (ACG)	0.338	0.323	0.448	0.434	0.387	0.433
m1G9Arg3 (CCG)	m1G9	Arg3 (CCG)	0.463	0.465	0.577	0.578	0.386	0.401
m1G9Arg5 (TCG)	m1G9	Arg5 (TCG)	0.578	0.596	0.576	0.574	0.597	0.573
m1G9Pro1 (AGG)	m1G9	Pro1 (AGG)	0.139	0.151	0.089	0.085	0.122	0.097
m1G9Pro2 (CGG)	m1G9	Pro2 (CGG)	0.181	0.21	0.155	0.141	0.209	0.13
m1G9Pro3 (TGG)	m1G9	Pro3 (TGG)	0.173	0.177	0.191	0.165	0.19	0.165
m1G9Ile2 (TAT)	m1G9	Ile2 (TAT)	0.193	0.143	0.175	0.18	0.132	0.178
m1G9Arg6 (TCT)	m1G9	Arg6 (TCT)	0.738	0.747	0.683	0.694	0.742	0.736
m1G9Asn1A (GTT)	m1G9	Asn1A (GTT)	0.184	0.222	0.131	0.18	0.4	0.213
m1G9Asn1B (GTT)	m1G9	Asn1B (GTT)	0.209	0.25	0.152	0.218	0.041	0.162
acp3UTrp4 (CCA)	acp3U	Trp4 (CCA)	0.785	0.778	0.712	0.748	0.775	0.806
acp3UCys (GCA)	acp3U	Cys (GCA)	0.63	0.606	0.504	0.533	0.542	0.595
acp3UTyr (GTA)	acp3U	Tyr (GTA)	1	0.667	0.941	0.6	0	0.5
acp3UGly2 (GCC)	acp3U	Gly2 (GCC)	0.863	0.859	0.812	0.813	0.83	0.852
acp3UAla1 (AGC)	acp3U	Ala1 (AGC)	0.324	0.111	0.059	0.08	0.067	0.104
acp3UAla2 (CGC)	acp3U	Ala2 (CGC)	0.463	0.416	0.406	0.408	0.372	0.452
acp3UAla3 (TGC)	acp3U	Ala3 (TGC)	0.387	0.358	0.245	0.241	0.13	0.361
acp3UPro2 (CGG)	acp3U	Pro2 (CGG)	0.705	0.658	0.678	0.66	0.689	0.617
acp3UPro3 (TGG)	acp3U	Pro3 (TGG)	0.79	0.757	0.732	0.699	0.767	0.726
acp3ULys1B (CTT)	acp3U	Lys1B (CTT)	0.435	0.384	0.427	0.387	0.36	0.303
acp3ULys2 (TTT)	acp3U	Lys2 (TTT)	0.728	0.607	0.427	0.395	0.68	0.544
m3c20Gly1 (CCC)	m3c20	Gly1 (CCC)	0.799	0.814	0.805	0.807	0.794	0.812
m3c20Pro1 (AGG)	m3c20	Pro1 (AGG)	0.298	0.319	0.342	0.324	0.244	0.298
m3c20His (GTG)	m3c20	His (GTG)	0.838	0.843	0.834	0.835	0.835	0.846
m3c20Met1A (CAT)	m3c20	Met1A (CAT)	0.247	0.252	0.316	0.314	0.372	0.231
m3c20Thr1 (AGT)	m3c20	Thr1 (AGT)	0.209	0.205	0.389	0.439	0.179	0.286
m3c20Thr2 (CGT)	m3c20	Thr2 (CGT)	0.516	0.5	0.723	0.716	0.516	0.567
m3c20Thr3A (TGT)	m3c20	Thr3A (TGT)	0.681	0.657	0.792	0.773	0.77	0.7
m3c20Asn1A (GTT)	m3c20	Asn1A (GTT)	0.269	0.245	0.371	0.275	0.17	0.245
m3c20Asn1B (GTT)	m3c20	Asn1B (GTT)	0.211	0.226	0.256	0.274	0.474	0.188
m22GLeu2 (CAA)	m22G	Leu2 (CAA)	0.846	0.789	0.852	0.833	1	0.908
m22GPhe (GAA)	m22G	Phe (GAA)	0.947	0.885	0.888	0.905	0.895	0.923
m22GLeu4 (TAA)	m22G	Leu4 (TAA)	0.979	0.958	0.891	0.911	0.978	0.977
m22GSer1 (AGA)	m22G	Ser1 (AGA)	0.314	0.4	0.138	0.099	0	0.315
m22GSer2 (CGA)	m22G	Ser2 (CGA)	0.714	0.593	0.412	0.367	0.612	0.674
m22GSer4 (TGA)	m22G	Ser4 (TGA)	0.876	0.836	0.646	0.656	0.868	0.841
m22GVal1 (AAC)	m22G	Val1 (AAC)	0.463	0.41	0.168	0.182	0.195	0.361
m22GVal3 (TAC)	m22G	Val3 (TAC)	0.991	0.987	0.98	0.982	0.986	0.99
m22GAla1 (AGC)	m22G	Ala1 (AGC)	0.685	0.429	0.295	0.331	0.56	0.678
m22GAla2 (CGC)	m22G	Ala2 (CGC)	0.933	0.925	0.778	0.798	0.916	0.944
m22GAla3 (TGC)	m22G	Ala3 (TGC)	0.916	0.889	0.737	0.72	0.863	0.922
m22GLeu1 (AAG)	m22G	Leu1 (AAG)	0.95	0.977	0.68	0.742	0.571	0.756
m22GLeu3 (CAG)	m22G	Leu3 (CAG)	0.949	0.938	0.8	0.736	0.972	0.864
m22GLeu5 (TAG)	m22G	Leu5 (TAG)	0.954	0.857	0.931	0.944	0.947	0.943
m22GArg3 (CCG)	m22G	Arg3 (CCG)	0.841	0.765	0.642	0.593	0.704	0.811
m22GIle1 (AAT)	m22G	Ile1 (AAT)	0.929	0.853	0.907	0.897	0.942	0.881
m22GMet1A (CAT)	m22G	Met1A (CAT)	0.971	0.963	0.963	0.971	0.918	0.979
m22GiMet (CAT)	m22G	iMet (CAT)	0.992	0.983	0.977	0.972	0.985	0.987
m22GIle2 (TAT)	m22G	Ile2 (TAT)	0.84	0.886	0.818	0.687	0.622	0.855
m22GArg4 (CCT)	m22G	Arg4 (CCT)	0.972	0.983	0.972	0.932	0.925	0.968
m22GSer3 (GCT)	m22G	Ser3 (GCT)	0.982	0.974	0.982	0.978	0.994	0.982
m22GThr1 (AGT)	m22G	Thr1 (AGT)	0.818	0.815	0.644	0.659	0.828	0.863
m22GLys1A (CTT)	m22G	Lys1A (CTT)	0.769	0.754	0.676	0.683	0.818	0.832
m22GLys1B (CTT)	m22G	Lys1B (CTT)	0.593	0.56	0.352	0.374	0.55	0.504
m22GAsn1A (GTT)	m22G	Asn1A (GTT)	0.876	0.869	0.894	0.921	0.899	0.913
m22GAsn1B (GTT)	m22G	Asn1B (GTT)	0.9	0.838	0.964	0.939	0.897	0.943
m22GLys2 (TTT)	m22G	Lys2 (TTT)	0.849	0.848	0.674	0.649	0.893	0.78
m3C32Ser1 (AGA)	m3C32	Ser1 (AGA)	0.414	0.281	0.24	0.243	0.267	0.361
m3C32Ser2 (CGA)	m3C32	Ser2 (CGA)	0.377	0.312	0.266	0.291	0.328	0.389
m3C32Ser4 (TGA)	m3C32	Ser4 (TGA)	0.597	0.596	0.492	0.516	0.625	0.637
m3C32Ser3 (GCT)	m3C32	Ser3 (GCT)	0.103	0.107	0.162	0.142	0.121	0.119
m3C32Thr1 (AGT)	m3C32	Thr1 (AGT)	0.65	0.629	0.477	0.485	0.621	0.609
m3C32Thr2 (CGT)	m3C32	Thr2 (CGT)	0.714	0.675	0.441	0.464	0.756	0.663
m3C32Thr3A (TGT)	m3C32	Thr3A (TGT)	0.476	0.461	0.199	0.241	0.507	0.481
mcm5s2u34Gln2B (TTG)	mcm5s2u34	Gln2B (TTG)	0.045	0.044	0.019	0.019	0.04	0.02
I34Ser1 (AGA)	I34	Ser1 (AGA)	0.918	0.911	0.986	0.981	0.971	0.973
I34Val1 (AAC)	I34	Val1 (AAC)	0.996	0.998	0.999	0.999	1	0.999
I34Ala1 (AGC)	I34	Ala1 (AGC)	0.996	0.998	0.997	0.998	0.997	0.998
I34Leu1 (AAG)	I34	Leu1 (AAG)	0.995	0.97	0.999	0.999	0.946	0.997
I34Arg2 (ACG)	I34	Arg2 (ACG)	0.998	0.997	0.998	0.999	0.998	0.999
I34Pro1 (AGG)	I34	Pro1 (AGG)	1	0.999	1	1	1	0.999
I34Ile1 (AAT)	I34	Ile1 (AAT)	0.989	0.986	1	0.999	0.997	0.998
I34Thr1 (AGT)	I34	Thr1 (AGT)	1	1	1	1	1	1
C34Ser2 (CGA)	C34	Ser2 (CGA)	0.058	0.083	0.082	0.087	0.077	0.071
C34Val2 (CAC)	C34	Val2 (CAC)	0.091	0.236	0.065	0.015	0.119	0.019
C34Met1C (CAT)	C34	Met1C (CAT)	0.057	0.179	0.073	0.039	0.046	0.039
OHyW37Phe (GAA)	OHyW37	Phe (GAA)	0.928	0.9	0.706	0.774	0.879	0.878
m1G37Leu2 (CAA)	m1G37	Leu2 (CAA)	0.701	0.621	0.581	0.569	0.393	0.46
m1G37Leu4 (TAA)	m1G37	Leu4 (TAA)	0.454	0.429	0.503	0.504	0.535	0.455
m1G37Cys (GCA)	m1G37	Cys (GCA)	0.399	0.407	0.437	0.431	0.416	0.433
m1I37Ala1 (AGC)	m1I37	Ala1 (AGC)	0.272	0.298	0.266	0.241	0.24	0.201
m1I37Ala2 (CGC)	m1I37	Ala2 (CGC)	0.838	0.827	0.844	0.84	0.83	0.816
m1I37Ala3 (TGC)	m1I37	Ala3 (TGC)	0.789	0.793	0.779	0.778	0.746	0.73
m1G37Leu1 (AAG)	m1G37	Leu1 (AAG)	0.103	0.182	0.177	0.144	0.093	0.147
m1G37Leu3 (CAG)	m1G37	Leu3 (CAG)	0.366	0.339	0.37	0.393	0.363	0.332
m1G37Arg3 (CCG)	m1G37	Arg3 (CCG)	0.35	0.379	0.418	0.492	0.491	0.524
m1G37Arg5 (TCG)	m1G37	Arg5 (TCG)	0.231	0.233	0.224	0.219	0.303	0.232
m1G37Pro2 (CGG)	m1G37	Pro2 (CGG)	0.719	0.693	0.756	0.727	0.747	0.728
m1G37Pro3 (TGG)	m1G37	Pro3 (TGG)	0.704	0.684	0.725	0.686	0.762	0.554
m1G37His (GTG)	m1G37	His (GTG)	0.258	0.258	0.263	0.263	0.242	0.267
ms2t6ALys2 (TTT)	ms2t6A	Lys2 (TTT)	0.099	0.119	0.05	0.073	0.14956	0.117
m3CV13Ser1 (AGA)	m3CV13	Ser1 (AGA)	0.836	0.809	0.781	0.738	0.825	0.801
m3CV13Ser2 (CGA)	m3CV13	Ser2 (CGA)	0.769	0.77	0.726	0.677	0.764	0.72
m3CV13Ser4 (TGA)	m3CV13	Ser4 (TGA)	0.831	0.809	0.799	0.744	0.817	0.789
m3CV13Ser3 (GCT)	m3CV13	Ser3 (GCT)	0.763	0.728	0.653	0.668	0.738	0.758
acp3D47Phe (GAA)	acp3D47	Phe (GAA)	0.603	0.614	0.498	0.561	0.591	0.62
acp3D47Trp4 (CCA)	acp3D47	Trp4 (CCA)	0.071	0.075	0.047	0.06	0.019	0.033
acp3D47Cys (GCA)	acp3D47	Cys (GCA)	0.129	0.12	0.087	0.09	0.1	0.095
acp3D47Tyr (GTA)	acp3D47	Tyr (GTA)	0.201	0.275	0.187	0.221	0.102	0.127
acp3D47Val1 (AAC)	acp3D47	Val1 (AAC)	0.392	0.378	0.125	0.137	0.185	0.163
acp3D47Val2 (CAC)	acp3D47	Val2 (CAC)	0.33	0.321	0.172	0.192	0.121	0.166
acp3D47Glu1A (CTC)	acp3D47	Glu1A (CTC)	0.118	0.1	0.008	0.005	0.006	0.001
acp3D47Glu1B (CTC)	acp3D47	Glu1B (CTC)	0.051	0.051	0.004	0.002	0.005	0.001
acp3D47Pro2 (CGG)	acp3D47	Pro2 (CGG)	0.079	0.109	0.027	0.039	0.013	0.024
acp3D47Pro3 (TGG)	acp3D47	Pro3 (TGG)	0.076	0.105	0.024	0.035	0.024	0.02
acp3D47Ile1 (AAT)	acp3D47	Ile1 (AAT)	0.579	0.58	0.236	0.285	0.409	0.488
acp3D47Met1A (CAT)	acp3D47	Met1A (CAT)	0.642	0.702	0.43	0.476	0.32	0.408
acp3D47Thr1 (AGT)	acp3D47	Thr1 (AGT)	0.054	0.085	0.016	0.026	0.018	0.021
acp3D47Thr2 (CGT)	acp3D47	Thr2 (CGT)	0.5	0.564	0.242	0.299	0.299	0.439
acp3D47Thr3A (TGT)	acp3D47	Thr3A (TGT)	0.349	0.333	0.259	0.274	0.234	0.293
acp3D47Lys1A (CTT)	acp3D47	Lys1A (CTT)	0.408	0.5	0.228	0.26	0.237	0.264
acp3D47Lys1B (CTT)	acp3D47	Lys1B (CTT)	0.307	0.427	0.112	0.156	0.143	0.192
acp3D47Asn1A (GTT)	acp3D47	Asn1A (GTT)	0.742	0.764	0.584	0.639	0.508	0.698
acp3D47Asn1B (GTT)	acp3D47	Asn1B (GTT)	0.743	0.774	0.59	0.649	0.549	0.708
acp3D47Lys2 (TTT)	acp3D47	Lys2 (TTT)	0.379	0.461	0.384	0.408	0.215	0.331
C48Pro2 (CGG)	C48	Pro2 (CGG)	0.073	0.234	0.034	0.012	0.054	0.013
C48Pro3 (TGG)	C48	Pro3 (TGG)	0.072	0.219	0.032	0.012	0.041	0.012
C48Ile1 (AAT)	C48	Ile1 (AAT)	0.194	0.543	0.046	0.036	0.101	0.052
m1A58Leu2 (CAA)	m1A58	Leu2 (CAA)	0.561	0.547	0.545	0.571	0.656	0.657
m1A58Leu4 (TAA)	m1A58	Leu4 (TAA)	0.853	0.886	0.874	0.88	0.908	0.896
m1A58Cys (GCA)	m1A58	Cys (GCA)	0.825	0.828	0.81	0.823	0.824	0.833
m1A58Ser1 (AGA)	m1A58	Ser1 (AGA)	0.932	0.928	0.902	0.905	0.925	0.93
m1A58Ser2 (CGA)	m1A58	Ser2 (CGA)	0.899	0.919	0.862	0.872	0.906	0.887
m1A58Ser4 (TGA)	m1A58	Ser4 (TGA)	0.854	0.884	0.847	0.846	0.847	0.846
m1A58Tyr (GTA)	m1A58	Tyr (GTA)	0.964	0.964	0.955	0.962	0.963	0.969
m1A58Val1 (AAC)	m1A58	Val1 (AAC)	0.937	0.932	0.918	0.932	0.93	0.944
m1A58Val2 (CAC)	m1A58	Val2 (CAC)	0.935	0.93	0.832	0.816	0.932	0.939
m1A58Val3 (TAC)	m1A58	Val3 (TAC)	0.906	0.921	0.892	0.907	0.897	0.922
m1A58Gly1 (CCC)	m1A58	Gly1 (CCC)	0.934	0.939	0.897	0.906	0.946	0.956
m1A58Gly2 (GCC)	m1A58	Gly2 (GCC)	0.884	0.902	0.847	0.864	0.924	0.94
m1A58Gly3 (TCC)	m1A58	Gly3 (TCC)	0.917	0.929	0.782	0.816	0.939	0.948
m1A58Ala1 (AGC)	m1A58	Ala1 (AGC)	0.959	0.967	0.957	0.968	0.957	0.968
m1A58Ala2 (CGC)	m1A58	Ala2 (CGC)	0.214	0.2	0.149	0.162	0.269	0.272
m1A58Ala3 (TGC)	m1A58	Ala3 (TGC)	0.799	0.799	0.785	0.795	0.804	0.805
m1A58Glu1A (CTC)	m1A58	Glu1A (CTC)	0.933	0.929	0.776	0.796	0.923	0.937
m1A58Glu1B (CTC)	m1A58	Glu1B (CTC)	0.933	0.93	0.724	0.737	0.927	0.933
m1A58Asp2 (GTC)	m1A58	Asp2 (GTC)	0.078	0.08	0.087	0.094	0.09	0.114
m1A58Leu1 (AAG)	m1A58	Leu1 (AAG)	0.582	0.537	0.603	0.668	0.568	0.702
m1A58Leu3 (CAG)	m1A58	Leu3 (CAG)	0.459	0.466	0.551	0.627	0.466	0.571
m1A58Leu5 (TAG)	m1A58	Leu5 (TAG)	0.473	0.494	0.451	0.583	0.148	0.465
m1A58Arg2 (ACG)	m1A58	Arg2 (ACG)	0.915	0.928	0.85	0.862	0.904	0.902
m1A58Arg3 (CCG)	m1A58	Arg3 (CCG)	0.94	0.919	0.872	0.863	0.936	0.937
m1A58Arg5 (TCG)	m1A58	Arg5 (TCG)	0.932	0.926	0.92	0.922	0.915	0.931
m1A58Pro1 (AGG)	m1A58	Pro1 (AGG)	0.851	0.811	0.83	0.855	0.859	0.891
m1A58Pro2 (CGG)	m1A58	Pro2 (CGG)	0.56	0.459	0.496	0.513	0.565	0.638
m1A58Pro3 (TGG)	m1A58	Pro3 (TGG)	0.508	0.413	0.438	0.469	0.494	0.553
m1A58Gln1A (CTG)	m1A58	Gln1A (CTG)	0.946	0.95	0.875	0.89	0.938	0.946
m1A58Gln2A (TTG)	m1A58	Gln2A (TTG)	0.935	0.95	0.909	0.92	0.937	0.948
m1A58Gln2B (TTG)	m1A58	Gln2B (TTG)	0.933	0.941	0.897	0.912	0.942	0.948
m1A58Ile1 (AAT)	m1A58	Ile1 (AAT)	0.918	0.93	0.82	0.839	0.927	0.933
m1A58Met1A (CAT)	m1A58	Met1A (CAT)	0.937	0.936	0.931	0.933	0.928	0.941
m1A58Met1B (CAT)	m1A58	Met1B (CAT)	0.927	0.902	0.956	0.963	0.954	0.967
m1A58Met1C (CAT)	m1A58	Met1C (CAT)	0.925	0.911	0.957	0.961	0.957	0.968
m1A58iMet (CAT)	m1A58	iMet (CAT)	0.894	0.897	0.892	0.898	0.895	0.894
m1A58Ile2 (TAT)	m1A58	Ile2 (TAT)	0.937	0.934	0.927	0.936	0.927	0.933
m1A58Arg4 (CCT)	m1A58	Arg4 (CCT)	0.943	0.944	0.91	0.917	0.939	0.945
m1A58Ser3 (GCT)	m1A58	Ser3 (GCT)	0.84	0.865	0.75	0.795	0.792	0.829
m1A58Arg6 (TCT)	m1A58	Arg6 (TCT)	0.945	0.956	0.937	0.946	0.932	0.948
m1A58Thr2 (CGT)	m1A58	Thr2 (CGT)	0.948	0.945	0.924	0.934	0.95	0.963
m1A58Thr3A (TGT)	m1A58	Thr3A (TGT)	0.931	0.922	0.937	0.947	0.935	0.946
m1A58Lys1A (CTT)	m1A58	Lys1A (CTT)	0.949	0.947	0.935	0.944	0.949	0.952
m1A58Lys1B (CTT)	m1A58	Lys1B (CTT)	0.943	0.943	0.918	0.935	0.93	0.949
m1A58Asn1A (GTT)	m1A58	Asn1A (GTT)	0.941	0.941	0.93	0.939	0.955	0.955
m1A58Asn1B (GTT)	m1A58	Asn1B (GTT)	0.943	0.94	0.933	0.939	0.955	0.956
m1A59Leu2 (CAA)	m1A59	Leu2 (CAA)	0.94	0.912	0.778	0.736	0.891	0.87
m1A59Leu1 (AAG)	m1A59	Leu1 (AAG)	0.913	0.889	0.822	0.819	0.875	0.907
m1A59Leu3 (CAG)	m1A59	Leu3 (CAG)	0.91	0.896	0.764	0.758	0.846	0.867
m1A59Leu5 (TAG)	m1A59	Leu5 (TAG)	0.869	0.86	0.934	0.941	0.318	0.825
