# Supplementary material for: Remodeling of tRNA modification in Trypanosoma cruzi life forms
Source: PLoS Pathog. 2026 May 26;22(5):e1014249. doi: 10.1371/journal.ppat.1014249 (PMC13210174; doi:10.1371/journal.ppat.1014249)
Supplement: S3 Table — A) The list of the ions detected by LC-MS with the mass-to-charge ratios of parental ions and product ions. B) Source data related to Fig 2A. (XLSX) [file ppat.1014249.s003.xlsx]

## Sheet: 3.A
Molecule Name	Precursor m/z	Precursor Adduct	Precursor Charge	Product m/z	Product charge
Ψ	245.077	[M+H]	1	209.055	1
D	247.093	[M+H]	1	115.051	1
acp3U	346.125	[M+H]	1	214.083	1
Cm	258.109	[M+H]	1	112.051	1
Gm	298.115	[M+H]	1	152.057	1
Am	282.12	[M+H]	1	136.062	1
Um	282.12	[M+H]	1	113.035	1
m1A	282.12	[M+H]	1	150.078	1
m6A	282.12	[M+H]	1	150.078	1
m2A	282.12	[M+H]	1	150.078	1
m7G	298.115	[M+H]	1	166.073	1
m1G	298.115	[M+H]	1	166.073	1
m2G	298.115	[M+H]	1	166.073	1
m3C	258.109	[M+H]	1	126.067	1
m5C	258.109	[M+H]	1	126.067	1
m5U	259.093	[M+H]	1	127.051	1
m27G?	312.131	[M+H]	1	180.089	1
m22G	312.131	[M+H]	1	180.089	1
s2C	260.071	[M+H]	1	128.028	1
s4U	261.055	[M+H]	1	129.012	1
I	269.089	[M+H]	1	137.046	1
m1I	283.104	[M+H]	1	151.062	1
m1Im	297.12	[M+H]	1	165.078	1
ac4C	286.104	[M+H]	1	154.062	1
ncm5U	302.099	[M+H]	1	170.057	1
mcm5U	317.099	[M+H]	1	185.056	1
mcm5s2U	333.076	[M+H]	1	201.033	1
cmnm5U	332.109	[M+H]	1	200.067	1
mnm5s2U	304.097	[M+H]	1	172.054	1
cmo5U	319.078	[M+H]	1	187.035	1
mcmo5U	333.093	[M+H]	1	201.051	1
k2C	372.188	[M+H]	1	240.146	1
i6A	336.167	[M+H]	1	204.125	1
io6A	352.162	[M+H]	1	220.12	1
ms2i6A	382.155	[M+H]	1	250.113	1
ms2io6A	398.15	[M+H]	1	266.108	1
t6A	413.142	[M+H]	1	281.1	1
ct6A	395.132	[M+H]	1	263.089	1
m6t6A	427.158	[M+H]	1	295.115	1
ms2t6A	459.13	[M+H]	1	327.088	1
Q	410.168	[M+H]	1	295.101	1
oQ	426.163	[M+H]	1	294.12	1
manQ	572.22	[M+H]	1	440.178	1
galQ	572.22	[M+H]	1	440.178	1
gluQ	539.21	[M+H]	1	407.168	1
imG-14	322.115	[M+H]	1	190.073	1
yW-72	437.178	[M+H]	1	305.136	1
yW-58	451.194	[M+H]	1	319.152	1
yW	509.2	[M+H]	1	377.157	1
OHyW	525.195	[M+H]	1	393.152	1

## Sheet: 3.B
Raw intensity							Normalized with m5U signals							Relative values to maximum values among samples
	T. cruzi 1	T. cruzi 2	HEK293	H9116	E. coli			T. cruzi 1	T. cruzi 2	HEK293	H9116	E. coli			T. cruzi 1	T. cruzi 2	HEK293	H9116	E. coli
Y	55504.7	18083.9	34946.7	12695.4	23890.5		Y	1.05099	0.549095	1.25971	0.650826	0.353191		Y	0.834309	0.435891	1	0.516648	0.280375
D	27410.8	8310.31	17461.8	6124.58	16201.7		D	0.519025	0.252332	0.629436	0.313974	0.239521		D	0.824588	0.400886	1	0.498818	0.380533
acp3U	11222.1	2084.73	3487.66	1133.99	3267.44		acp3U	0.212492	0.0633002	0.125718	0.0581336	0.048305		acp3U	1	0.297895	0.591637	0.27358	0.227326
Cm	79862.4	28702.3	35405.8	19099.4	16061.4		Cm	1.5122	0.871508	1.27626	0.979124	0.237448		Cm	1	0.576317	0.843971	0.647482	0.157021
Gm	75183.3	38175.1	61885.9	18684.6	41436		Gm	1.4236	1.15914	2.23077	0.957856	0.612578		Gm	0.638166	0.519614	1	0.429383	0.274604
Am	3567.27	2740.27	6619.29	2560.99	1050.21		Am	0.0675466	0.0832049	0.238602	0.131288	0.0155261		Am	0.283093	0.348718	1	0.550236	0.0650708
m1A	1.0736e+06	330599	843828	303657	152.134		m1A	20.3287	10.0382	30.4171	15.5668	0.00224911		m1A	0.668332	0.33002	1	0.51178	7.39424e-05
m6A	372.174	29.949	254.219	302.49	92072.8		m6A	0.00704715	0.000909364	0.0091637	0.015507	1.36118		m6A	0.00517724	0.000668071	0.00673218	0.0113923	1
m2A	9346.01	5322.2	8213.65	10720.8	14805.8		m2A	0.176968	0.161602	0.296074	0.549597	0.218885		m2A	0.321995	0.294038	0.53871	1	0.398264
m7G	549998	292832	392941	233982	583580		m7G	10.4143	8.89147	14.1642	11.995	8.6275		m7G	0.735255	0.627744	1	0.846853	0.609108
m1G	316906	184791	366836	206015	92375.4		m1G	6.00065	5.61095	13.2232	10.5613	1.36565		m1G	0.453797	0.424327	1	0.798695	0.103277
m2G	304949	129678	396511	279135	693.691		m2G	5.77423	3.9375	14.2929	14.3097	0.0102553		m2G	0.403517	0.275162	0.99882	1	0.000716668
m3C	197786	45431.2	177552	45874.1	0		m3C	3.7451	1.37946	6.40012	2.35172	0		m3C	0.58516	0.215537	1	0.367449	0
m5C	417377	120222	269965	46149.2	0		m5C	7.90307	3.65039	9.73129	2.36582	0		m5C	0.81213	0.375119	1	0.243115	0
m5U	52812	32934	27741.9	19506.7	67641.9		m5U	1	1	1	1	1		m5U	1	1	1	1	1
m27G?	454785	212865	178.928	355.472	0		m27G?	8.6114	6.46337	0.00644975	0.0182231	0		m27G?	1	0.750559	0.000748978	0.00211616	0
m22G	569238	316524	399434	234029	58.1842		m22G	10.7786	9.61087	14.3982	11.9974	0.000860179		m22G	0.748606	0.667505	1	0.833255	5.97421e-05
s2C	0	0	0	0	8391.9		s2C	0	0	0	0	0.124064		s2C	0	0	0	0	1
s4U	0	0	0	0	2083.35		s4U	0	0	0	0	0.0307997		s4U	0	0	0	0	1
m1I	28220.6	13184.8	19003.7	13052.6	0		m1I	0.53436	0.400339	0.685019	0.669133	0		m1I	0.780066	0.58442	1	0.97681	0
I	8571.58	3075.41	6412.15	2433.66	1106.61		I	0.162304	0.093381	0.231136	0.12476	0.0163598		I	0.7022	0.404009	1	0.539771	0.0707798
ac4C	11128.1	3103.93	5968.39	2523.96	6218.81		ac4C	0.210712	0.0942471	0.21514	0.12939	0.0919372		ac4C	0.979419	0.438074	1	0.601421	0.427337
mcm5U	2058.48	952.924	1366.63	416.085	58.1293		mcm5U	0.0389775	0.0289343	0.0492622	0.0213304	0.000859368		mcm5U	0.791225	0.587354	1	0.432998	0.0174448
mcm5s2U	534.99	775.364	2745.55	2285.92	0		mcm5s2U	0.0101301	0.023543	0.0989677	0.117187	0		mcm5s2U	0.0864439	0.200901	0.844529	1	0
cmo5U	0	0	0	0	945.732		cmo5U	0	0	0	0	0.0139814		cmo5U	0	0	0	0	1
mcmo5U	58.1358	0	0	58.2838	1273.01		mcmo5U	0.00110081	0	0	0.00298789	0.0188198		mcmo5U	0.058492	0	0	0.158763	1
k2C	0	0	0	0	1587.76		k2C	0	0	0	0	0.023473		k2C	0	0	0	0	1
t6A	31816.3	14215.7	54169.7	27753	18145.6		t6A	0.602445	0.431642	1.95263	1.42274	0.26826		t6A	0.30853	0.221057	1	0.728629	0.137384
m6t6A	34556.6	16755.1	6626.29	5132.53	9362.04		m6t6A	0.654332	0.508749	0.238855	0.263117	0.138406		m6t6A	1	0.777509	0.365036	0.402115	0.211522
ms2t6A	2230.65	1298.64	7226.27	4900.07	0		ms2t6A	0.0422375	0.0394317	0.260482	0.2512	0		ms2t6A	0.162151	0.15138	1	0.964365	0
Q	6384.5	2256.53	1985.71	806.734	7753.11		Q	0.120891	0.0685167	0.0715779	0.0413569	0.11462		Q	1	0.566764	0.592085	0.3421	0.948125
OHyW	1795.08	918.994	1373.86	1833.12	182.215		OHyW	0.03399	0.0279041	0.049523	0.0939741	0.00269381		OHyW	0.361695	0.296934	0.526986	1	0.0286655
