# Supplementary material for: Remodeling of tRNA modification in Trypanosoma cruzi life forms
Source: PLoS Pathog. 2026 May 26;22(5):e1014249. doi: 10.1371/journal.ppat.1014249 (PMC13210174; doi:10.1371/journal.ppat.1014249)
Supplement: S4 Table — (XLSX) [file ppat.1014249.s004.xlsx]

## Sheet: Sheet1
Primer	Sequence	Description	Use	Tm (°C)
sgRNA_Rev	AAAAGCACCGACTCGGTGCCACTTTTTCAAGTTGATAACGGACTAGCCTTATTTTAACTTGCTATTTCTAGCTCTAAAAC	sgRNA scaffold	sgRNA	70
Tyw1a_sgRNA_Fwd1	gaaattaatacgactcactataggACAAGAGCGTGGTCAGCGTCAgttttagagctagaaatagc	Tyw1a_sgRNA	sgRNA	69
Tyw1a_sgRNA_Fwd2	gaaattaatacgactcactataggAAACTCCATTCACTAGGAAGgttttagagctagaaatagc	Tyw1a_sgRNA	sgRNA	65
Tyw1a_HR_ Fwd	GTCTCTGAAGCTCTCTGGTGGGTGCTTCTTgtgtatcggatgtcagttgcGCAACTTTTTCCTCGTGgtataatgcagacctgctgc	Forward primer Tyw1a donor	DNA donor	77
Tyw1a_HR_ Ver	GGTGTCGGCGCCGCATACTCCGCTGCTGTAccaatttgagagacctgtgc	Reverse primer Tyw1a donor	DNA donor	78
Tyw1a_CDS_ Fwd	ATAGGATCCATGACGGAGTCAGTCTCTGA	Forward primer for the amplification of Tyw1a CDS with BamHI site	Cloning and genotyping	63
Tyw1a_CDS_ Rev	ATAAAGCTTGCAACCGGAAGTCACTACGG	Reverse primer for the amplification of Tyw1a CDS with HindIII site	Cloning and genotyping	64
Tyw1a_qPCR_ Fwd	GAAGTCAAGGGCGTCACGTA	Forward primer for RT-qPCR of Tyw1a	RT-qPCR	59
Tyw1a_qPCR_ Rev	CCGCACAGAATCGTACCACT	Reverse primer for RT-qPCR of Tyw1a	RT-qPCR	59
TcGAPDH_qPCR_Fwd	GGTCGTGCGGCTGCTGTCAA	Forward primer for RT-qPCR of TcGAPDH	RT-qPCR	66
TcGAPDH_qPCR_Rev	TCCGGGGTGGGGACACGAAA	Reverse primer for RT-qPCR of TcGAPDH	RT-qPCR	66
