# Supplementary material for: Remodeling of tRNA modification in Trypanosoma cruzi life forms
Source: PLoS Pathog. 2026 May 26;22(5):e1014249. doi: 10.1371/journal.ppat.1014249 (PMC13210174; doi:10.1371/journal.ppat.1014249)
Supplement: S5 Table — (XLSX) S1 Fig. Mass chromatograms detecting tRNA modifications in two replicates of T. cruzi, HEK293 cells, HCT116 cells, and E. coli. Mass-to-charge ratios are listed in S3 Table. (PDF) S2 Fig. Quality check of tRNA-seq data in T. cruzi life forms (EPI, MT and TCT). A) Number of total reads and reads mapped to the T. cruzi genome are shown. Reads were exclusively mapped to tRNA sequences. B) Illustrative example of high sequence quality in the EPI R1 sequencing data after adaptor trimming using Phred score as a parameter. R1= replicate 1 and R2= replicate 2. (PDF) S3 Fig. tRNA-seq results from two biological replicates derived from different strain stocks. A) Termination signatures of EPI replicate 1. B) RT-derived signatures (Misincorporation and Termination frequencies) in the EPI R2 (second biological replicate) sample. C) Correlations of misincorporation frequencies in identified modified sites listed in Table S2C between two replicates of three differentiation forms. R-square values of Pearson correlation tests are shown. (PDF) S4 Fig. Generation and confirmation of Tyw1a knockout and add-back cell lines. A) Schematic shows the strategy used to replace the coding sequence of Tyw1a with blasticidin and puromycin resistance genes using the CRISPR-Cas9 technology as well as the oligonucleotides used for genotyping. B) Genotyping of five individual clones of the Tyw1a-/- EPI cell line using the PCR strategies described in A. C) Graph shows relative Tyw1a mRNA levels of five individual clones of the TcTyw1a-/- EPI cell line compared with the Cas9 parental cell line, assessed by RT-qPCR. D) Graphic representation of the vector used for generation of the Tyw1a addback cell lines. This vector allows the episomal expression of Tyw1a with a 6xHis tag in the C-terminal. E) Confirmation Tyw1a cloning in the 6xHis_pTEX_hygro vector using BamHI and HindIII restriction sites. F) Western blotting shows the expression of Tyw1a-6xHis (~94 kDa) in three individual clones of the [file ppat.1014249.s005.xlsx]

## Sheet: Sheet1
	Abbreviation	Name
	Ψ	Pseudouridine
	D	Dihydrouridine
	acp3U	3-(3-amino-3-carboxypropyl)uridine
	acp3D	3-(3-amino-3-carboxypropyl)dihydrouridine
	Cm	2'-O-methylcytidine
	Gm	2'-O-methylguanosine
	Am	2'-O-methyladenosine
	m1A	1-methyladenosine
	m6A	N6-methyladenosine
	m2A	2-methyladenosine
	m7G	7-methylguanosine
	m1G	1-methylguanosine
	m2G	N2-methylguanosine
	m3C	3-methylcytidine
	m5C	5-methylcytidine
	m5U	5-methyluridine
	m27G	N2,7-dimethylguanosine
	m22G	N2,N2-dimetnylguanosine
	s2C	2-thiocytidine
	s4U	4-thiouridine
	m1I	1-methylinosine
	f5C	5-formylcytidine
	I	Inosine
	ac4C	N4-acetylcytidine
	mcm5U	5-methoxycarbonylmethyluridine
	mcm5s2U	5-methoxycarbonylmethyl-2-thiouridine
	cmo5U	5-carboxymethoxyuridine
	mcmo5U	5-methoxycarbonylmethoxyuridine
	k2C	Lysidine
	i6A	N6-isopentenyladenosine
	t6A	N6-threonylcarbamoyladenosine
	m6t6A	N6-methyl-N6-threonylcarbamoyladenosine
	ms2t6A	2-methylthio-N6-threonylcarbamoyladenosine
	Q	Queuosine
	yW	Wybutosine
	OHyW	Hydroxywybutosine
	EPI	Epimastigote
	MT	Metacyclic tryomastigote
	TCT	Tissue cultured trypomastigote
	RIT-seq	RNA interference target sequencing
	RPFM	Read per five million
